# Supplementary material for: MicroRNA Expression Differences in Human Hematopoietic Cell Lineages Enable Regulated Transgene Expression
Source: PLoS One. 2014 Jul 16;9(7):e102259. doi: 10.1371/journal.pone.0102259 (PMC4100820; doi:10.1371/journal.pone.0102259)
Supplement: Table S2 — miRNA profile in peripheral blood cells. (XLS) [file pone.0102259.s005.xls]

## Sheet: Sheet1
	Table S2: miRNA profile in peripheral blood cells.
			Platelets			T-cells			B-cells			Granulocytes			Erythrocytes
	Gene Name	Counts	Abund.	Rank	Counts	Abund.	Rank	Counts	Abund.	Rank	Counts	Abund.	Rank	Counts	Abund.	Rank
	miR-126-3p	85658.2	0.139057	1	450.133	0.000677579	48	84.8756	0.000629041	52	148.328	0.000183444	79	32963.4	0.0150454	12
	miR-223-3p	83311.1	0.135247	2	8280.82	0.012465	14	5248.92	0.0389015	5	449934	0.556456	1	6074.97	0.00277279	27
	miR-142-3p	67408.1	0.10943	3	119999	0.180633	2	30118.6	0.223219	1	112361	0.138963	2	35909.2	0.01639	11
	miR-26a-5p	33364.4	0.0541637	4	31141	0.0468761	4	4259.36	0.0315675	7	26292	0.0325166	3	3859.47	0.00176157	34
	let-7g-5p	21228.3	0.034462	5	55710.1	0.0838596	3	9843.95	0.0729568	3	9252.77	0.0114434	9	73216.7	0.0334182	6
	miR-16-5p	20494.8	0.0332711	6	17938.5	0.0270026	8	9322.8	0.0690944	4	23256	0.0287619	4	118502	0.0540877	3
	miR-15b-5p	20481.7	0.03325	7	6765.87	0.0101846	17	1663.59	0.0123294	19	16373.7	0.0202502	7	157204	0.0717526	2
	miR-92a-3p	19624.5	0.0318584	8	14499.3	0.0218256	9	4998.48	0.0370454	6	4444.98	0.00549733	16	21591.8	0.0098551	18
	let-7a-5p	18937.4	0.0307429	9	8670.02	0.0130509	12	1795.63	0.013308	16	4880.43	0.00603587	14	105131	0.047985	4
	let-7d-5p	15925	0.0258526	10	3638.94	0.00547764	24	1157.22	0.00857655	22	3962.4	0.0049005	19	5031.75	0.00229663	29
	miR-21-5p	15814.2	0.0256727	11	25829.2	0.0388804	5	2092.27	0.0155065	13	4237.08	0.00524021	17	12447.3	0.00568131	20
	miR-199a/b-3p*	14496.6	0.0235338	12	72.4835	0.000109108	88	9.91486	7.34823e-05	104	596.183	0.000737329	51	39.8123	1.81715e-05	141
	miR-451a	14216.5	0.0230791	13	120.711	0.000181705	79	116.062	0.000860171	48	1067.29	0.00131997	38	1.02462e+06	0.467666	1
	miR-15a-5p	14116.5	0.0229167	14	4074.6	0.00613344	21	2008.82	0.014888	15	16542.3	0.0204587	6	84994.7	0.038794	5
	let-7f-5p	13394.7	0.0217448	15	5421.18	0.00816043	18	1133.11	0.00839788	23	2547.35	0.00315043	26	8348	0.00381027	25
	miR-23a-3p	13117.6	0.021295	16	1261.54	0.00189897	37	160.73	0.00119122	40	8890.38	0.0109952	11	164.452	7.50608e-05	89
	miR-103a-3p	12976.2	0.0210655	17	2757.92	0.00415145	28	573.172	0.00424797	28	4774.03	0.00590428	15	142.28	6.49408e-05	95
	let-7i-5p	11470.5	0.0186212	18	3861.52	0.00581269	22	1421.15	0.0105326	20	1044.54	0.00129183	39	18282.5	0.00834465	19
	miR-20a/b-5p	8738.63	0.0141863	19	7024.92	0.0105745	16	237.642	0.00176124	36	3792.29	0.00469011	20	27162.3	0.0123976	17
	miR-24-3p	8439.3	0.0137003	20	1838.74	0.00276783	34	225.204	0.00166906	39	3290.75	0.00406984	23	269.428	0.000122975	74
	miR-191-5p	8237.66	0.013373	21	1374.19	0.00206854	36	348.472	0.00258264	31	5705.15	0.00705584	13	5691.91	0.00259795	28
	miR-25-3p	7416.5	0.0120399	22	5164.65	0.00777427	19	1683.02	0.0124734	18	10048.5	0.0124275	8	49547.2	0.0226148	9
	miR-19b-3p	5496.15	0.00892244	23	4394.72	0.0066153	20	1165.11	0.00863499	21	2446.31	0.00302547	28	10784.9	0.00492254	21
	miR-30b-5p	4718.98	0.00766079	24	7904.01	0.0118978	15	1765.46	0.0130844	17	2499.04	0.00309068	27	10143.4	0.00462975	23
	miR-221-3p	4716.46	0.00765669	25	70.0715	0.000105478	91	3.7752	2.79793e-05	141	253.018	0.00031292	71	3.10131	1.41553e-06	341
	miR-148b-3p	3993.21	0.00648257	26	507.381	0.000763754	45	137.928	0.00102223	43	1531.02	0.00189349	32	1596.89	0.000728865	48
	miR-146a-5p	3963.85	0.00643491	27	3613.79	0.00543978	25	324.696	0.00240643	33	30.8453	3.81479e-05	136	76.3043	3.48275e-05	115
	miR-27b-3p	3884.77	0.00630652	28	ND	ND	ND	ND	ND	ND	ND	ND	ND	7.86833	3.59133e-06	248
	miR-151a-5p	3482.74	0.00565387	29	357.293	0.000537829	54	337.208	0.00249916	32	ND	ND	ND	393.548	0.000179627	65
	miR-181a-5p	3158.57	0.00512761	30	3427.46	0.00515931	26	1017.39	0.00754021	24	2852.21	0.00352747	25	1808.61	0.000825502	46
	miR-720	3151.73	0.0051165	31	11026.2	0.0165975	11	3146.7	0.0233212	9	7531.7	0.00931482	12	103.214	4.711e-05	105
	miR-29a-3p	2305.54	0.00374281	32	13388.4	0.0201533	10	2738.01	0.0202923	10	9119.07	0.011278	10	19.4723	8.88773e-06	190
	miR-142-5p	2166.98	0.00351786	33	20928.5	0.0315033	7	3174.88	0.0235301	8	18902.6	0.0233778	5	36.6683	1.67365e-05	146
	miR-423-5p	2009.66	0.00326247	34	595.505	0.000896406	43	234.214	0.00173583	38	833.943	0.00103138	44	2533.65	0.00115643	40
	miR-125a-5p	1861.45	0.00302187	35	401.977	0.000605091	52	10.0175	7.42428e-05	102	1255.27	0.00155246	33	0.824847	3.76484e-07	452
	miR-374a-5p	1609.11	0.00261223	36	716.965	0.00107924	41	65.9756	0.000488967	54	676.78	0.000837008	48	27359.9	0.0124878	16
	miR-106b-5p	1607.39	0.00260943	37	1869.76	0.00281452	33	538.34	0.00398981	29	3466.14	0.00428675	22	27991.8	0.0127763	14
	miR-29c-3p	1583.15	0.00257009	38	8568.45	0.012898	13	2032.84	0.015066	14	3782.73	0.00467829	21	1093.82	0.000499249	54
	miR-335-5p	1551.73	0.00251907	39	131.203	0.000197499	76	22.0655	0.000163535	74	125.21	0.000154854	84	48.7723	2.22611e-05	132
	miR-148a-3p	1446.04	0.0023475	40	426.311	0.00064172	51	101.29	0.000750691	49	4168.36	0.00515522	18	2034.79	0.000928738	43
	miR-340-5p	1384.58	0.00224772	41	313.875	0.000472472	58	38.0796	0.000282221	65	2852.87	0.00352829	24	90.2023	4.11709e-05	111
	miR-22-3p	1341.64	0.00217801	42	299.983	0.000451561	59	11.8255	8.76425e-05	95	366.755	0.000453585	62	6280.18	0.00286645	26
	miR-98	1252.9	0.00203395	43	198.723	0.000299136	64	21.8556	0.000161979	76	232.155	0.000287118	73	1226	0.00055958	53
	let-7b-5p	1168.22	0.00189648	44	1147.28	0.00172699	38	304.242	0.00225484	34	1020.06	0.00126156	41	56325.6	0.0257086	8
	miR-144-3p	1001.97	0.00162659	45	1.99144	2.99769e-06	165	1.72409	1.27778e-05	182	270.425	0.000334448	69	40893.1	0.0186648	10
	miR-374b-5p	974.527	0.00158204	46	477.923	0.000719411	46	43.1576	0.000319855	63	608.685	0.000752791	49	4216.99	0.00192476	32
	miR-199a-5p	957.443	0.00155431	47	2.56064	3.8545e-06	160	ND	ND	ND	6.00692	7.42906e-06	316	10.2728	4.68882e-06	231
	miR-107	890.909	0.0014463	48	91.3195	0.000137462	83	12.0996	8.96742e-05	93	263.015	0.000325284	70	2703.86	0.00123412	39
	let-7e-5p	882.253	0.00143225	49	ND	ND	ND	ND	ND	ND	ND	ND	ND	1502.25	0.000685668	49
	miR-484	858.987	0.00139448	50	234.021	0.000352269	63	39.8276	0.000295176	64	426.81	0.000527858	60	665.498	0.000303753	58
	miR-93-5p	853.415	0.00138543	51	151.303	0.000227755	71	25.5296	0.000189208	71	478.475	0.000591754	57	27493.2	0.0125487	15
	miR-27a-3p	838.801	0.00136171	52	147.317	0.000221755	72	0.654178	4.84833e-06	221	567.15	0.000701423	53	1.08456	4.95023e-07	431
	miR-23b-3p	686.329	0.00111418	53	67.1975	0.000101151	95	5.01147	3.71417e-05	125	236.895	0.00029298	72	125.058	5.70802e-05	100
	miR-151a-3p	664.185	0.00107824	54	6.40806	9.64595e-06	141	0.524771	3.88925e-06	229	ND	ND	ND	318.548	0.000145395	71
	miR-96-5p	663.603	0.00107729	55	444.175	0.000668611	49	157.932	0.00117048	41	209.618	0.000259245	74	741.534	0.000338458	57
	miR-26b-5p	603.633	0.000979935	56	3315.24	0.00499038	27	681.788	0.00505295	26	1166.36	0.00144249	35	62081.2	0.0283356	7
	miR-185-5p	592.135	0.000961269	57	95.2915	0.000143441	82	9.30961	6.89966e-05	106	174.963	0.000216385	76	8543.79	0.00389963	24
	miR-101-3p	566.989	0.000920447	58	2468.51	0.00371582	29	458.4	0.00339735	30	1888.42	0.0023355	29	225.608	0.000102974	81
	miR-423-3p	541.833	0.000879609	59	334.297	0.000503213	57	51.7856	0.0003838	58	291.43	0.000360426	67	116.352	5.31065e-05	102
	miR-361-5p	463.099	0.000751793	60	234.911	0.000353609	62	22.1096	0.000163862	73	438.998	0.00054293	58	40.0863	1.82966e-05	140
	miR-495	452.471	0.000734539	61	0.392381	5.90646e-07	190	ND	ND	ND	6.25601	7.73712e-06	312	3.0876	1.40927e-06	342
	miR-30a-5p	404.333	0.000656392	62	768.177	0.00115633	40	242.386	0.0017964	35	432.105	0.000534406	59	523.816	0.000239085	60
	miR-590-5p	398.785	0.000647386	63	21.0701	3.17165e-05	117	ND	ND	ND	145.157	0.000179523	80	220.412	0.000100603	82
	miR-520e	392.037	0.000636431	64	ND	ND	ND	ND	ND	ND	18.8094	2.32626e-05	170	15.4863	7.06841e-06	204
	miR-425-5p	372.611	0.000604895	65	179.139	0.000269656	69	50.6936	0.000375707	59	601.198	0.000743531	50	2320.51	0.00105915	41
	miR-377-3p	364.875	0.000592336	66	ND	ND	ND	ND	ND	ND	0.617628	7.63851e-07	520	0.280556	1.28054e-07	512
	miR-106a-5p/17-5p*	364.507	0.000591739	67	251.637	0.000378786	61	50.0656	0.000371053	60	170.943	0.000211413	77	31311.7	0.0142916	13
	miR-28-5p	360.463	0.000585174	68	19.3395	2.91115e-05	121	5.80277	4.30063e-05	123	40.1278	4.9628e-05	127	232.892	0.000106299	78
	miR-1	357.185	0.000579852	69	0.590381	8.88692e-07	187	0.385198	2.85483e-06	239	3.82847	4.73486e-06	371	0.548556	2.50377e-07	480
	miR-301a-3p	355.563	0.000577219	70	58.1535	8.75376e-05	97	12.3655	9.16446e-05	90	285.453	0.000353034	68	303.878	0.000138699	73
	miR-30c-5p	338.671	0.000549797	71	356.483	0.000536609	55	57.1056	0.000423229	57	685.12	0.000847322	47	750.512	0.000342555	56
	miR-30d-5p	333.253	0.000541001	72	533.993	0.000803813	44	125.996	0.000933795	45	340.288	0.000420851	64	3937.23	0.00179706	33
	miR-376c	313.959	0.000509679	73	ND	ND	ND	ND	ND	ND	0.858508	1.06176e-06	518	2.95656	1.34946e-06	348
	miR-99b-5p	303.109	0.000492065	74	34.0375	5.12361e-05	109	5.9438	4.40515e-05	119	51.2503	6.33838e-05	115	18.0843	8.25421e-06	193
	miR-145-5p	292.557	0.000474935	75	5.36117	8.0701e-06	142	2.7626	2.04746e-05	159	944.098	0.00116761	42	17.0463	7.78044e-06	196
	miR-424-5p	280.403	0.000455205	76	110.551	0.000166412	80	0.880771	6.52769e-06	209	1070.41	0.00132382	37	4.09085	1.86718e-06	312
	miR-136-5p	260.129	0.000422292	77	ND	ND	ND	0.385198	2.85483e-06	237	16.2128	2.00511e-05	179	0.125246	5.7166e-08	534
	miR-342-3p	259.475	0.00042123	78	21554.1	0.0324451	6	2614.31	0.0193755	11	506.243	0.000626096	56	427.632	0.000195184	63
	miR-431-5p	256.121	0.000415785	79	ND	ND	ND	ND	ND	ND	3.14854	3.89396e-06	398	34.5963	1.57908e-05	151
	miR-140-5p	252.949	0.000410636	80	429.295	0.000646212	50	61.1976	0.000453556	55	860.493	0.00106421	43	475.006	0.000216807	61
	miR-369-3p	251.205	0.000407805	81	ND	ND	ND	ND	ND	ND	2.84763	3.5218e-06	403	ND	ND	ND
	miR-222-3p	234.539	0.000380749	82	1919.94	0.00289005	32	876.608	0.00649683	25	342.158	0.000423164	63	3494.97	0.0015952	37
	miR-130a-3p	234.117	0.000380064	83	ND	ND	ND	ND	ND	ND	ND	ND	ND	3629.62	0.00165666	36
	miR-376a-3p	231.413	0.000375674	84	ND	ND	ND	ND	ND	ND	1.98851	2.45929e-06	469	7.08308	3.23292e-06	258
	miR-324-5p	230.511	0.00037421	85	56.1755	8.45602e-05	98	0.139573	1.03442e-06	250	121.703	0.000150516	85	81.1783	3.70521e-05	113
	miR-664-3p	217.719	0.000353444	86	ND	ND	ND	ND	ND	ND	ND	ND	ND	261.206	0.000119222	75
	miR-19a-3p	214.313	0.000347914	87	347.745	0.000523456	56	59.3416	0.0004398	56	319.49	0.00039513	65	4949.68	0.00225918	30
	miR-603	208.111	0.000337846	88	ND	ND	ND	ND	ND	ND	ND	ND	ND	2.19731	1.00292e-06	375
	miR-186-5p	189.499	0.000307631	89	971.059	0.00146172	39	133.454	0.000989069	44	511.903	0.000633096	55	1935.94	0.000883619	44
	miR-1260a	185.217	0.00030068	90	3816.47	0.00574487	23	2105.05	0.0156012	12	1221.73	0.00151098	34	126.504	5.77402e-05	99
	miR-331-3p	170.225	0.000276342	91	67.7455	0.000101976	94	17.305	0.000128253	81	55.8328	6.90512e-05	111	360.588	0.000164583	68
	miR-197-3p	164.085	0.000266374	92	40.8195	6.1445e-05	105	3.38738	2.5105e-05	149	571.68	0.000707026	52	33.3303	1.52129e-05	154
	miR-125b-5p	161.643	0.00026241	93	462.635	0.000696398	47	8.34686	6.18614e-05	111	52.6378	6.50997e-05	113	181.59	8.2883e-05	87
	miR-548j	161.197	0.000261686	94	0.807703	1.21582e-06	182	ND	ND	ND	20.1678	2.49425e-05	163	22.6343	1.0331e-05	185
	miR-487b	160.163	0.000260007	95	ND	ND	ND	ND	ND	ND	2.10513	2.60352e-06	435	ND	ND	ND
	miR-154-5p	159.883	0.000259553	96	ND	ND	ND	ND	ND	ND	4.75604	5.88204e-06	346	0.0125561	5.73096e-09	540
	miR-92b-3p	156.131	0.000253462	97	89.3395	0.000134481	84	23.7416	0.000175957	72	47.4778	5.87181e-05	119	1.08456	4.95023e-07	432
	miR-543	155.471	0.00025239	98	ND	ND	ND	ND	ND	ND	ND	ND	ND	0.94331	4.30554e-07	448
	miR-193a-3p	154.141	0.000250232	99	ND	ND	ND	ND	ND	ND	ND	ND	ND	23.1863	1.05829e-05	183
	miR-130b-3p	153.451	0.000249111	100	25.8275	3.88778e-05	112	3.30686	2.45083e-05	151	38.8378	4.80326e-05	129	63.4703	2.89697e-05	124
	miR-520a-3p	152.911	0.000248234	101	ND	ND	ND	ND	ND	ND	49.9053	6.17203e-05	118	1.92931	8.80592e-07	382
	miR-128	151.115	0.000245319	102	49.1735	7.40201e-05	99	14.8195	0.000109832	87	117.893	0.000145804	86	123.37	5.63098e-05	101
	miR-485-3p	150.991	0.000245118	103	ND	ND	ND	ND	ND	ND	ND	ND	ND	7.94433	3.62602e-06	247
	miR-382-5p	148.217	0.000240614	104	ND	ND	ND	ND	ND	ND	0.617628	7.63851e-07	521	ND	ND	ND
	miR-30e-5p	146.875	0.000238436	105	2453.04	0.00369252	30	584.342	0.00433075	27	1741	0.00215318	30	1923.56	0.000877967	45
	miR-574-3p	125.965	0.00020449	106	8.35879	1.25824e-05	137	ND	ND	ND	69.4378	8.58771e-05	101	96.1423	4.38821e-05	107
	miR-328	117.497	0.000190744	107	0.194381	2.92599e-07	195	1.9926	1.47679e-05	176	25.9203	3.20569e-05	148	3.87728	1.7697e-06	321
	miR-450a-5p	116.509	0.00018914	108	19.9241	2.99914e-05	120	ND	ND	ND	1040.02	0.00128624	40	40.9323	1.86827e-05	138
	miR-337-3p	112.373	0.000182425	109	ND	ND	ND	ND	ND	ND	0.617628	7.63851e-07	522	1.08456	4.95023e-07	433
	miR-18a-5p	109.265	0.00017738	110	13.8955	2.09167e-05	128	12.0215	8.90951e-05	94	36.5628	4.5219e-05	131	1295.77	0.000591425	51
	miR-10a-5p	109.111	0.00017713	111	75.8475	0.000114172	87	21.9035	0.000162334	75	42.2528	5.22561e-05	124	10.6276	4.85074e-06	228
	miR-32-5p	107.065	0.000173808	112	143.845	0.000216529	73	8.48283	6.28691e-05	110	136.238	0.000168492	81	466.746	0.000213036	62
	miR-410	106.507	0.000172902	113	ND	ND	ND	3.3458	2.47969e-05	150	16.2078	2.0045e-05	180	31.7983	1.45137e-05	160
	miR-143-3p	106.405	0.000172737	114	ND	ND	ND	ND	ND	ND	309.368	0.000382611	66	13.2791	6.06096e-06	213
	miR-139-5p	102.003	0.000165591	115	ND	ND	ND	ND	ND	ND	ND	ND	ND	1.51204	6.90138e-07	410
	miR-1537	99.4485	0.000161444	116	122.289	0.000184081	77	27.2476	0.000201941	70	1687.2	0.00208665	31	46.5963	2.12679e-05	133
	miR-454-3p	97.0785	0.000157597	117	132.431	0.000199347	74	19.2496	0.000142665	80	387.65	0.000479426	61	3788.03	0.00172896	35
	miR-29b-3p	92.7405	0.000150555	118	1461.05	0.00219929	35	150.092	0.00111238	42	516.053	0.000638228	54	353.194	0.000161208	69
	miR-152	89.7005	0.00014562	119	13.5255	2.03597e-05	129	ND	ND	ND	11.7803	1.45692e-05	229	26.0463	1.18883e-05	176
	miR-190b	88.3425	0.000143415	120	42.6155	6.41485e-05	104	4.60947	3.41623e-05	130	63.9603	7.91029e-05	107	1.21131	5.52877e-07	429
	let-7c	87.0865	0.000141376	121	131.859	0.000198486	75	13.2836	9.84492e-05	89	87.8403	0.000108636	93	4830.12	0.00220461	31
	miR-296-5p	82.6085	0.000134106	122	186.727	0.000281078	67	21.4716	0.000159133	77	64.1003	7.9276e-05	105	189.742	8.66039e-05	85
	miR-379-5p	77.1265	0.000125207	123	1.28582	1.93553e-06	174	9.07347	6.72465e-05	107	28.0353	3.46726e-05	142	ND	ND	ND
	miR-598	73.9145	0.000119993	124	15.8395	2.3843e-05	124	4.10166	3.03988e-05	137	15.4428	1.90988e-05	186	25.1683	1.14875e-05	178
	miR-363-3p	72.4245	0.000117574	125	194.819	0.000293259	65	87.5276	0.000648696	51	13.3053	1.64553e-05	211	10674	0.00487191	22
	miR-574-5p	70.7765	0.000114898	126	ND	ND	ND	ND	ND	ND	8.28776	1.02499e-05	280	28.9083	1.31946e-05	169
	miR-548g-3p	70.2185	0.000113993	127	22.2715	3.3525e-05	114	43.4116	0.000321738	62	62.8028	7.76713e-05	108	155.61	7.1025e-05	93
	miR-548a-3p	66.8045	0.00010845	128	1.18144	1.77841e-06	176	2.04738	1.51738e-05	172	9.14847	1.13144e-05	262	ND	ND	ND
	miR-766-3p	64.8865	0.000105337	129	3.86943	5.8246e-06	150	ND	ND	ND	11.1453	1.37839e-05	239	0.548556	2.50377e-07	478
	miR-486-3p	59.5585	9.66871e-05	130	2.76885	4.16792e-06	156	16.7876	0.000124419	82	75.9378	9.3916e-05	99	176.386	8.05078e-05	88
	miR-487a	59.1865	9.60832e-05	131	ND	ND	ND	ND	ND	ND	ND	ND	ND	0.0125561	5.73096e-09	541
	miR-361-3p	57.4005	9.31838e-05	132	192.463	0.000289713	66	45.0836	0.00033413	61	80.3653	9.93917e-05	97	91.7123	4.18601e-05	109
	miR-625-5p	57.2125	9.28786e-05	133	2.09064	3.14701e-06	164	ND	ND	ND	20.4053	2.52362e-05	160	4.38558	2.0017e-06	303
	miR-200c-3p	51.8485	8.41707e-05	134	48.4335	7.29062e-05	100	12.3196	9.13047e-05	92	28.5303	3.52848e-05	140	31.2423	1.42599e-05	162
	miR-320a	51.6245	8.38071e-05	135	9.73615	1.46557e-05	136	1.06677	7.9062e-06	207	9.51935	1.17731e-05	258	67.3383	3.07352e-05	122
	miR-651	45.4565	7.3794e-05	136	22.0675	3.32179e-05	115	36.2356	0.000268554	66	92.1278	0.000113939	91	27.7783	1.26788e-05	173
	miR-208a	44.4865	7.22193e-05	137	13.4134	2.0191e-05	131	14.3775	0.000106556	88	63.9728	7.91183e-05	106	6.91256	3.15509e-06	261
	miR-18b-5p	44.4045	7.20862e-05	138	1.15982	1.74586e-06	179	ND	ND	ND	6.56192	8.11546e-06	309	145.69	6.64973e-05	94
	miR-542-3p	44.3825	7.20505e-05	139	16.3295	2.45806e-05	123	28.1916	0.000208937	69	126.235	0.000156121	83	4.97558	2.271e-06	290
	miR-875-5p	44.1465	7.16673e-05	140	1.74464	2.62619e-06	169	ND	ND	ND	31.2228	3.86148e-05	134	3.1016	1.41566e-06	340
	miR-660-5p	44.0425	7.14985e-05	141	68.5275	0.000103153	93	30.3956	0.000225272	68	51.1478	6.3257e-05	116	1256.11	0.000573323	52
	miR-889	42.4805	6.89628e-05	142	ND	ND	ND	ND	ND	ND	13.4103	1.65851e-05	208	0.317802	1.45054e-07	508
	miR-496	41.7485	6.77744e-05	143	2.61917	3.9426e-06	159	7.61147	5.64111e-05	114	14.3528	1.77508e-05	195	6.65433	3.03723e-06	266
	miR-146b-5p	40.1665	6.52062e-05	144	2185.95	0.00329047	31	33.2869	0.0002467	67	17.9778	2.2234e-05	174	95.5283	4.36019e-05	108
	miR-181c-5p	40.1485	6.5177e-05	145	47.3335	7.12504e-05	101	1.03557	7.67497e-06	208	56.7528	7.0189e-05	110	40.3523	1.8418e-05	139
	miR-9-5p	39.0985	6.34724e-05	146	3.26382	4.91298e-06	153	ND	ND	ND	29.9653	3.70595e-05	137	14.8463	6.77629e-06	206
	miR-490-3p	38.8845	6.3125e-05	147	46.5155	7.00191e-05	102	0.836697	6.20104e-06	219	11.3603	1.40498e-05	237	0.0125561	5.73096e-09	536
	miR-509-3p	38.7585	6.29205e-05	148	157.043	0.000236395	70	7.98161	5.91543e-05	112	18.1628	2.24628e-05	172	3.14279	1.43446e-06	339
	miR-135a-5p	38.0125	6.17094e-05	149	ND	ND	ND	ND	ND	ND	5.07763	6.27976e-06	330	5.11508	2.33467e-06	287
	miR-150-5p	38.0045	6.16964e-05	150	207293	0.312036	1	28880.3	0.214042	2	1090.15	0.00134824	36	90.1263	4.11362e-05	112
	miR-99a-5p	37.7905	6.1349e-05	151	78.4975	0.000118161	86	ND	ND	ND	4.90942	6.07173e-06	344	41.9683	1.91556e-05	136
	miR-155-5p	37.3305	6.06023e-05	152	710.975	0.00107022	42	236.806	0.00175505	37	16.5278	2.04407e-05	176	97.4303	4.447e-05	106
	miR-518f-3p	36.7085	5.95925e-05	153	15.0021	2.25825e-05	126	21.0476	0.000155991	78	41.8903	5.18078e-05	125	1.35056	6.16433e-07	416
	miR-551b-3p	35.4585	5.75633e-05	154	ND	ND	ND	1.36218	1.00956e-05	191	68.4978	8.47146e-05	102	2.69685	1.23092e-06	357
	miR-196b-5p	35.3185	5.7336e-05	155	ND	ND	ND	ND	ND	ND	19.3078	2.38789e-05	166	67.3923	3.07598e-05	121
	miR-539-5p	34.4645	5.59496e-05	156	ND	ND	ND	0.869198	6.44192e-06	212	4.36097	5.39343e-06	354	0.288847	1.31838e-07	509
	miR-655	34.2145	5.55438e-05	157	1.84382	2.77548e-06	167	10.8638	8.05153e-05	97	64.5878	7.98789e-05	104	7.43308	3.39267e-06	252
	miR-432-5p	33.6105	5.45632e-05	158	ND	ND	ND	1.2226	9.06113e-06	199	11.1035	1.37323e-05	241	0.208291	9.50701e-08	532
	miR-34c-5p	32.2525	5.23587e-05	159	32.7275	4.92642e-05	111	3.75077	2.77982e-05	142	39.9753	4.94394e-05	128	412.034	0.000188064	64
	miR-505-3p	31.3465	5.08879e-05	160	14.0995	2.12238e-05	127	2.82557	2.09413e-05	158	99.4478	0.000122992	88	15.7383	7.18343e-06	201
	miR-362-5p	31.0065	5.03359e-05	161	10.7474	1.6178e-05	135	ND	ND	ND	26.7253	3.30525e-05	146	136.124	6.21311e-05	97
	miR-132-3p	30.4405	4.94171e-05	162	ND	ND	ND	ND	ND	ND	ND	ND	ND	207.226	9.45841e-05	83
	miR-1908	30.3065	4.91995e-05	163	ND	ND	ND	ND	ND	ND	13.7428	1.69964e-05	201	ND	ND	ND
	miR-324-3p	30.0705	4.88164e-05	164	ND	ND	ND	ND	ND	ND	3.60442	4.45777e-06	375	11.9871	5.47125e-06	219
	miR-619	29.2007	4.74043e-05	165	0.911441	1.37198e-06	181	4.26589	3.1616e-05	136	14.766	1.82618e-05	192	1.55885	7.11503e-07	406
	miR-199b-5p	28.4445	4.61768e-05	166	20.5232	3.08932e-05	119	ND	ND	ND	718.578	0.000888701	45	3.06809	1.40037e-06	343
	miR-656	27.8205	4.51638e-05	167	ND	ND	ND	ND	ND	ND	1.36013	1.68214e-06	478	1.35056	6.16433e-07	417
	miR-195-5p	27.0405	4.38975e-05	168	2.84464	4.282e-06	155	4.65566	3.45047e-05	129	8.15438	1.00849e-05	281	33.1183	1.51162e-05	155
	miR-329	26.9833	4.38046e-05	169	ND	ND	ND	ND	ND	ND	6.96435	8.61316e-06	299	ND	ND	ND
	miR-1206	25.8865	4.20241e-05	170	12.5241	1.88524e-05	132	10.2415	7.59029e-05	100	40.8428	5.05123e-05	126	200.652	9.15835e-05	84
	miR-548a-5p	25.4805	4.1365e-05	171	0.194381	2.92599e-07	197	5.8438	4.33104e-05	122	22.4378	2.77499e-05	154	0.816556	3.727e-07	458
	miR-34a-5p	24.3905	3.95955e-05	172	15.3072	2.30417e-05	125	3.73618	2.76901e-05	143	13.8453	1.71231e-05	198	161.702	7.38056e-05	90
	miR-646	23.8925	3.87871e-05	173	2.76638	4.16419e-06	157	1.59529	1.18232e-05	188	14.7853	1.82857e-05	191	3.56128	1.62547e-06	326
	miR-210	22.6165	3.67156e-05	174	4.52064	6.80486e-06	146	ND	ND	ND	7.63276	9.43982e-06	290	72.5923	3.31332e-05	117
	miR-513a-3p	22.2585	3.61344e-05	175	4.34505	6.54055e-06	148	1.70547	1.26398e-05	183	20.7728	2.56907e-05	156	0.548556	2.50377e-07	477
	miR-548c-5p	22.0085	3.57286e-05	176	ND	ND	ND	ND	ND	ND	26.7453	3.30772e-05	145	2.85004	1.30084e-06	354
	miR-301b	21.3005	3.45792e-05	177	ND	ND	ND	ND	ND	ND	2.35354	2.91074e-06	427	3.41879	1.56043e-06	329
	miR-206	21.0625	3.41928e-05	178	68.5795	0.000103232	92	121.592	0.000901156	47	91.0053	0.000112551	92	5.48033	2.50138e-06	281
	miR-140-3p	21.0085	3.41052e-05	179	365.691	0.00055047	53	90.6896	0.000672131	50	71.9928	8.9037e-05	100	141.764	6.47053e-05	96
	miR-623	20.2305	3.28422e-05	180	4.70182	7.07758e-06	144	1.2226	9.06113e-06	197	59.2728	7.33056e-05	109	15.6523	7.14417e-06	203
	miR-592	19.9705	3.24201e-05	181	7.51608	1.13139e-05	139	ND	ND	ND	34.0828	4.21519e-05	132	2.02685	9.25111e-07	378
	miR-548o-3p	19.8145	3.21668e-05	182	ND	ND	ND	1.89818	1.4068e-05	179	92.2153	0.000114047	90	42.2603	1.92888e-05	135
	miR-194-5p	19.7345	3.2037e-05	183	181.035	0.00027251	68	4.773	3.53743e-05	127	85.2528	0.000105436	95	3062.55	0.00139783	38
	miR-302f	19.6925	3.19688e-05	184	ND	ND	ND	0.869198	6.44192e-06	211	5.82013	7.19804e-06	319	27.4643	1.25355e-05	174
	miR-337-5p	19.3905	3.14785e-05	185	ND	ND	ND	ND	ND	ND	1.36013	1.68214e-06	479	ND	ND	ND
	miR-302e	19.3865	3.1472e-05	186	ND	ND	ND	ND	ND	ND	10.0394	1.24163e-05	250	0.548556	2.50377e-07	483
	miR-204-5p	18.9285	3.07285e-05	187	0.101441	1.52698e-07	201	1.2238	9.07001e-06	196	131.873	0.000163094	82	57.5343	2.62603e-05	127
	miR-362-3p	18.9125	3.07025e-05	188	85.5835	0.000128828	85	7.77627	5.76325e-05	113	93.2853	0.000115371	89	67.5263	3.0821e-05	120
	miR-526a/520c-5p/518d-5p*	18.7565	3.04493e-05	189	0.194381	2.92599e-07	198	0.81929	6.07203e-06	220	5.07763	6.27976e-06	331	ND	ND	ND
	miR-708-5p	18.4985	3.00305e-05	190	10.8312	1.63041e-05	134	20.1895	0.000149631	79	76.9678	9.51899e-05	98	7.35833	3.35855e-06	255
	miR-137	18.4405	2.99363e-05	191	1.38238	2.08088e-06	172	9.77347	7.24344e-05	105	22.5828	2.79292e-05	153	4.16885	1.90278e-06	309
	miR-181b/d-5p*	18.0765	2.93454e-05	192	40.4155	6.08369e-05	106	10.4476	7.74307e-05	99	4.37185	5.40688e-06	353	31.9303	1.45739e-05	159
	miR-299-5p	17.4345	2.83032e-05	193	ND	ND	ND	ND	ND	ND	4.02601	4.97916e-06	368	0.280556	1.28054e-07	513
	miR-584-5p	17.1885	2.79038e-05	194	ND	ND	ND	ND	ND	ND	9.25185	1.14422e-05	261	15.6943	7.16334e-06	202
	miR-590-3p	17.068	2.77082e-05	195	3.3375	5.0239e-06	152	ND	ND	ND	15.0103	1.85639e-05	188	26.9263	1.229e-05	175
	miR-200b-3p	17.0625	2.76993e-05	196	ND	ND	ND	2.03477	1.50804e-05	173	15.7778	1.95131e-05	184	5.59908	2.55558e-06	279
	miR-548b-3p	16.6874	2.70903e-05	197	ND	ND	ND	1.1112	8.23546e-06	205	11.051	1.36673e-05	242	7.03233	3.20976e-06	260
	miR-370	16.4973	2.67816e-05	198	ND	ND	ND	ND	ND	ND	9.53935	1.17978e-05	256	ND	ND	ND
	miR-548d-5p	16.2165	2.63259e-05	199	ND	ND	ND	0.451803	3.34846e-06	235	13.7878	1.7052e-05	200	ND	ND	ND
	miR-409-3p	16.0805	2.61051e-05	200	ND	ND	ND	ND	ND	ND	2.10513	2.60352e-06	436	0.816556	3.727e-07	459
	miR-192-5p	15.8708	2.57647e-05	201	ND	ND	ND	ND	ND	ND	3.93592	4.86774e-06	370	538.794	0.000245921	59
	miR-433	15.8013	2.56517e-05	202	ND	ND	ND	ND	ND	ND	2.10513	2.60352e-06	437	156.314	7.13464e-05	92
	miR-545-3p	15.5965	2.53194e-05	203	ND	ND	ND	ND	ND	ND	12.9278	1.59884e-05	216	8.40833	3.8378e-06	244
	miR-627	14.9025	2.41927e-05	204	ND	ND	ND	ND	ND	ND	8.49526	1.05065e-05	275	57.2643	2.61371e-05	128
	miR-654-3p	14.6253	2.37426e-05	205	ND	ND	ND	3.0598	2.26772e-05	154	13.6143	1.68375e-05	203	0.548556	2.50377e-07	484
	miR-1909-3p	14.6028	2.37062e-05	206	1.9797	2.98002e-06	166	ND	ND	ND	20.6803	2.55763e-05	158	0.816556	3.727e-07	453
	miR-200a-3p	14.5465	2.36148e-05	207	13.4495	2.02453e-05	130	4.96077	3.67659e-05	126	30.9478	3.82746e-05	135	6.39908	2.92073e-06	269
	miR-769-5p	14.3721	2.33317e-05	208	3.17582	4.78052e-06	154	5.93227	4.3966e-05	120	80.5728	9.96484e-05	96	18.6423	8.5089e-06	191
	miR-497-5p	14.3205	2.32479e-05	209	ND	ND	ND	0.587573	4.3547e-06	228	0.617628	7.63851e-07	523	1.55885	7.11503e-07	407
	miR-300	13.9574	2.26584e-05	210	1.52735	2.2991e-06	171	12.3215	9.13185e-05	91	17.4728	2.16094e-05	175	0.816556	3.727e-07	455
	miR-501-3p	13.9085	2.25791e-05	211	ND	ND	ND	ND	ND	ND	47.1553	5.83193e-05	120	20.2363	9.23644e-06	189
	miR-1255a	13.3812	2.1723e-05	212	ND	ND	ND	2.7626	2.04746e-05	161	9.96935	1.23296e-05	251	13.7243	6.26418e-06	209
	miR-581	12.9841	2.10784e-05	213	ND	ND	ND	ND	ND	ND	8.91101	1.10207e-05	268	ND	ND	ND
	miR-615-5p	12.7785	2.07446e-05	214	ND	ND	ND	3.67938	2.72691e-05	144	12.7368	1.57523e-05	220	0.816556	3.727e-07	460
	miR-450b-5p	12.7527	2.07026e-05	215	ND	ND	ND	0.838605	6.21518e-06	214	18.3428	2.26854e-05	171	0.280556	1.28054e-07	514
	miR-532-3p	12.3105	1.99849e-05	216	21.4574	3.22996e-05	116	ND	ND	ND	12.2178	1.51103e-05	224	79.3183	3.62032e-05	114
	miR-421	12.1385	1.97056e-05	217	ND	ND	ND	ND	ND	ND	18.1028	2.23886e-05	173	23.8183	1.08714e-05	180
	miR-548f	12.0648	1.9586e-05	218	0.641441	9.65552e-07	184	3.6318	2.69165e-05	146	18.8293	2.32872e-05	169	0.548556	2.50377e-07	479
	miR-1914-5p	12.0648	1.9586e-05	219	ND	ND	ND	ND	ND	ND	42.7353	5.28528e-05	123	1.88656	8.61078e-07	384
	miR-7-5p	11.9705	1.94329e-05	220	43.7795	6.59006e-05	103	2.35766	1.74734e-05	170	44.0903	5.45286e-05	121	365.378	0.000166769	66
	miR-1287	11.8394	1.922e-05	221	ND	ND	ND	2.3786	1.76286e-05	167	11.6578	1.44177e-05	233	59.7123	2.72544e-05	126
	miR-203	11.7206	1.90272e-05	222	ND	ND	ND	3.64338	2.70023e-05	145	13.5668	1.67788e-05	206	36.6383	1.67228e-05	147
	miR-34c-3p	11.3854	1.8483e-05	223	ND	ND	ND	4.74227	3.51465e-05	128	10.9344	1.35231e-05	243	51.4723	2.34935e-05	131
	miR-503	11.2447	1.82546e-05	224	ND	ND	ND	1.3532	1.0029e-05	192	9.83097	1.21584e-05	254	2.57409	1.17489e-06	363
	miR-548h-5p	11.2392	1.82457e-05	225	ND	ND	ND	2.57477	1.90825e-05	163	12.596	1.55781e-05	221	5.65204	2.57975e-06	277
	miR-383	11.1414	1.80869e-05	226	ND	ND	ND	9.98886	7.40308e-05	103	20.1819	2.49599e-05	162	0.0125561	5.73096e-09	542
	miR-744-5p	11.0587	1.79526e-05	227	0.395732	5.95689e-07	189	4.59547	3.40585e-05	132	19.4978	2.41139e-05	165	2.89409	1.32095e-06	352
	miR-452-5p	10.9794	1.78239e-05	228	0.101441	1.52698e-07	202	2.73018	2.02343e-05	162	12.2018	1.50906e-05	225	5.98004	2.72946e-06	274
	miR-589-5p	10.8326	1.75856e-05	229	ND	ND	ND	5.8998	4.37254e-05	121	25.3028	3.12932e-05	149	12.0803	5.51381e-06	218
	miR-555	10.7734	1.74895e-05	230	ND	ND	ND	2.3786	1.76286e-05	166	11.8535	1.46598e-05	228	29.4283	1.34319e-05	167
	miR-208b	10.7612	1.74697e-05	231	1.72144	2.59126e-06	170	3.28818	2.43698e-05	152	22.7278	2.81086e-05	152	0.816556	3.727e-07	454
	miR-330-5p	10.7494	1.74505e-05	232	ND	ND	ND	3.6318	2.69165e-05	147	13.3178	1.64707e-05	210	1.08456	4.95023e-07	434
	miR-376b	10.6725	1.73257e-05	233	ND	ND	ND	ND	ND	ND	5.07763	6.27976e-06	332	0.903045	4.12176e-07	450
	miR-641	10.4645	1.69881e-05	234	0.641441	9.65552e-07	186	1.2226	9.06113e-06	198	22.1503	2.73943e-05	155	0.0125561	5.73096e-09	538
	miR-133a	10.2905	1.67056e-05	235	ND	ND	ND	0.452605	3.3544e-06	231	9.53763	1.17957e-05	257	1.88656	8.61078e-07	385
	miR-876-5p	10.1628	1.64983e-05	236	ND	ND	ND	1.76138	1.30541e-05	181	10.1778	1.25873e-05	249	3.0576	1.39558e-06	344
	miR-663b	10.13	1.6445e-05	237	ND	ND	ND	ND	ND	ND	ND	ND	ND	ND	ND	ND
	miR-369-5p	10.0913	1.63821e-05	238	ND	ND	ND	1.9926	1.47679e-05	177	20.7153	2.56196e-05	157	0.280556	1.28054e-07	515
	miR-760	9.9941	1.62244e-05	239	ND	ND	ND	1.6086	1.19219e-05	184	13.3985	1.65706e-05	209	0.548556	2.50377e-07	485
	miR-548e	9.93053	1.61212e-05	240	ND	ND	ND	1.9926	1.47679e-05	175	43.6753	5.40154e-05	122	5.44508	2.48529e-06	283
	miR-652-3p	9.73053	1.57965e-05	241	ND	ND	ND	ND	ND	ND	8.34597	1.03219e-05	278	1472.45	0.000672068	50
	miR-532-5p	9.70968	1.57627e-05	242	6.90399	1.03925e-05	140	ND	ND	ND	6.40526	7.92171e-06	311	227.21	0.000103705	79
	miR-629-5p	9.66253	1.56861e-05	243	4.8715	7.33299e-06	143	0.432863	3.20809e-06	236	53.8703	6.6624e-05	112	132.88	6.06504e-05	98
	miR-1225-3p	9.63653	1.56439e-05	244	0.371441	5.59125e-07	192	0.869198	6.44192e-06	210	13.7903	1.70551e-05	199	0.548556	2.50377e-07	481
	miR-10b-5p	9.59648	1.55789e-05	245	ND	ND	ND	1.3658	1.01224e-05	189	26.5853	3.28793e-05	147	0.280556	1.28054e-07	516
	miR-600	9.46267	1.53617e-05	246	38.7335	5.8305e-05	107	69.0196	0.000511527	53	50.0378	6.18842e-05	117	5.90056	2.69318e-06	275
	miR-548d-3p	9.45815	1.53543e-05	247	ND	ND	ND	ND	ND	ND	19.1178	2.36439e-05	168	4.85528	2.21609e-06	292
	miR-1912	9.16253	1.48744e-05	248	0.348262	5.24233e-07	194	1.25077	9.26988e-06	195	20.2978	2.51033e-05	161	0.816556	3.727e-07	457
	miR-648	9.01736	1.46388e-05	249	ND	ND	ND	2.9618	2.19509e-05	157	16.1628	1.99893e-05	181	5.4616	2.49283e-06	282
	miR-620	9.01736	1.46388e-05	250	ND	ND	ND	0.627198	4.64838e-06	224	6.05847	7.49281e-06	314	2.15456	9.83401e-07	377
	miR-214-3p	9.01396	1.46332e-05	251	20.9071	3.14712e-05	118	ND	ND	ND	26.7753	3.31143e-05	144	ND	ND	ND
	miR-1825	8.96136	1.45478e-05	252	ND	ND	ND	4.0618	3.01034e-05	138	14.886	1.84102e-05	189	1.49285	6.81378e-07	412
	miR-542-5p	8.81048	1.43029e-05	253	ND	ND	ND	ND	ND	ND	105.71	0.000130737	87	32.1043	1.46533e-05	158
	miR-1307-3p	8.68541	1.40999e-05	254	ND	ND	ND	ND	ND	ND	2.10513	2.60352e-06	438	8.98233	4.09979e-06	241
	miR-1205	8.68067	1.40922e-05	255	35.4495	5.33616e-05	108	0.139573	1.03442e-06	251	15.2478	1.88577e-05	187	1.47731	6.74287e-07	413
	miR-654-5p	8.65727	1.40542e-05	256	ND	ND	ND	ND	ND	ND	0.617628	7.63851e-07	524	ND	ND	ND
	miR-643	8.64653	1.40367e-05	257	ND	ND	ND	ND	ND	ND	3.59013	4.44009e-06	376	37.9423	1.7318e-05	144
	miR-626	8.51462	1.38226e-05	258	ND	ND	ND	1.17189	8.6853e-06	204	7.54438	9.33052e-06	293	5.2656	2.40337e-06	284
	miR-508-5p	8.35489	1.35633e-05	259	ND	ND	ND	0.0666048	4.9363e-07	256	7.90276	9.77374e-06	287	2.69804	1.23146e-06	356
	miR-183-5p	8.34262	1.35434e-05	260	1.15982	1.74586e-06	178	8.73738	6.47556e-05	109	29.8078	3.68647e-05	138	2179	0.000994557	42
	miR-302a-3p	8.29067	1.3459e-05	261	ND	ND	ND	ND	ND	ND	4.33263	5.35838e-06	355	68.5243	3.12765e-05	119
	miR-548i	8.11867	1.31798e-05	262	2.48117	3.73487e-06	161	6.71389	4.97589e-05	115	13.6028	1.68232e-05	204	ND	ND	ND
	miR-302b-3p	8.02471	1.30273e-05	263	2.14406	3.22743e-06	163	0.143198	1.06129e-06	243	13.2703	1.6412e-05	212	987.29	0.000450628	55
	miR-758	7.83415	1.27179e-05	264	ND	ND	ND	1.6086	1.19219e-05	185	6.56263	8.11633e-06	304	16.5103	7.53579e-06	198
	miR-561-3p	7.80736	1.26744e-05	265	3.46117	5.21005e-06	151	16.0155	0.000118696	85	19.2778	2.38418e-05	167	0.0125561	5.73096e-09	537
	miR-127-3p	7.79327	1.26516e-05	266	ND	ND	ND	ND	ND	ND	ND	ND	ND	2.68856	1.22713e-06	358
	miR-518d-3p	7.69336	1.24894e-05	267	0.00335045	5.04339e-09	203	1.2226	9.06113e-06	201	9.85776	1.21916e-05	253	0.548556	2.50377e-07	482
	miR-205-5p	7.62485	1.23782e-05	268	ND	ND	ND	6.71389	4.97589e-05	116	11.3678	1.40591e-05	236	0.816556	3.727e-07	461
	miR-568	7.53067	1.22253e-05	269	ND	ND	ND	0.143198	1.06129e-06	246	2.84763	3.5218e-06	404	3.38604	1.54549e-06	330
	miR-380-3p	7.48815	1.21562e-05	270	ND	ND	ND	ND	ND	ND	2.10513	2.60352e-06	439	13.6603	6.23497e-06	211
	miR-595	7.38853	1.19945e-05	271	0.911441	1.37198e-06	180	2.00227	1.48395e-05	174	19.7928	2.44787e-05	164	1.61856	7.38756e-07	397
	miR-566	7.34736	1.19277e-05	272	ND	ND	ND	ND	ND	ND	4.57097	5.65314e-06	349	28.7383	1.3117e-05	170
	miR-572	7.16662	1.16343e-05	273	ND	ND	ND	0.0666048	4.9363e-07	255	12.8794	1.59286e-05	217	0.0125561	5.73096e-09	543
	miR-767-3p	7.11536	1.15511e-05	274	ND	ND	ND	0.139573	1.03442e-06	253	5.51351	6.81883e-06	325	5.08308	2.32007e-06	288
	miR-100-5p	7.09067	1.1511e-05	275	17.1852	2.58686e-05	122	0.282771	2.09571e-06	242	20.4978	2.53506e-05	159	103.59	4.72816e-05	104
	miR-615-3p	7.05936	1.14601e-05	276	ND	ND	ND	0.627198	4.64838e-06	223	7.36685	9.11095e-06	294	ND	ND	ND
	miR-548l	7.02853	1.14101e-05	277	ND	ND	ND	ND	ND	ND	1.36013	1.68214e-06	480	ND	ND	ND
	miR-576-5p	7.00689	1.1375e-05	278	ND	ND	ND	ND	ND	ND	13.2378	1.63718e-05	213	72.7723	3.32154e-05	116
	miR-759	6.99862	1.13615e-05	279	ND	ND	ND	ND	ND	ND	11.111	1.37415e-05	240	0.0125561	5.73096e-09	544
	miR-658	6.99085	1.13489e-05	280	ND	ND	ND	ND	ND	ND	14.8718	1.83928e-05	190	8.21433	3.74926e-06	246
	miR-372	6.88536	1.11777e-05	281	ND	ND	ND	ND	ND	ND	38.6128	4.77543e-05	130	0.816556	3.727e-07	462
	miR-1226-3p	6.86722	1.11482e-05	282	ND	ND	ND	ND	ND	ND	2.10513	2.60352e-06	440	17.1723	7.83795e-06	194
	miR-635	6.75401	1.09644e-05	283	1.18144	1.77841e-06	177	ND	ND	ND	12.5053	1.54659e-05	223	ND	ND	ND
	miR-624-3p	6.65536	1.08043e-05	284	ND	ND	ND	4.3046	3.19029e-05	133	7.98185	9.87155e-06	286	2.29485	1.04743e-06	373
	miR-517c-3p/519a-3p*	6.63689	1.07743e-05	285	0.194381	2.92599e-07	196	3.44347	2.55207e-05	148	8.57185	1.06012e-05	274	1.49285	6.81378e-07	411
	miR-215	6.57253	1.06698e-05	286	ND	ND	ND	0.587573	4.3547e-06	227	8.40192	1.03911e-05	276	34.6323	1.58072e-05	150
	miR-520b	6.42536	1.04309e-05	287	ND	ND	ND	1.87418	1.38902e-05	180	9.88942	1.22307e-05	252	1.88656	8.61078e-07	386
	miR-1183	6.3661	1.03347e-05	288	ND	ND	ND	ND	ND	ND	28.2303	3.49138e-05	141	0.816556	3.727e-07	463
	miR-607	6.35685	1.03197e-05	289	0.392381	5.90646e-07	191	1.34329	9.95557e-06	194	13.0253	1.6109e-05	215	0.632038	2.88481e-07	475
	miR-512-5p	6.35685	1.03197e-05	290	ND	ND	ND	0.452605	3.3544e-06	232	9.40185	1.16277e-05	259	6.51708	2.97458e-06	267
	miR-580	6.35685	1.03197e-05	291	ND	ND	ND	ND	ND	ND	12.8643	1.591e-05	218	0.548556	2.50377e-07	486
	miR-1247-5p	6.35685	1.03197e-05	292	ND	ND	ND	ND	ND	ND	6.81354	8.42665e-06	300	0.40731	1.85908e-07	505
	miR-675-5p	6.35685	1.03197e-05	293	ND	ND	ND	5.3718	3.98122e-05	124	10.4593	1.29356e-05	247	ND	ND	ND
	miR-1266	6.30936	1.02426e-05	294	ND	ND	ND	ND	ND	ND	3.59013	4.44009e-06	377	32.6343	1.48952e-05	157
	miR-342-5p	6.13336	9.95688e-06	295	71.4315	0.000107525	90	6.07686	4.50377e-05	118	4.33263	5.35838e-06	356	7.71308	3.52047e-06	251
	miR-127-5p	6.07936	9.86922e-06	296	ND	ND	ND	ND	ND	ND	9.03351	1.11722e-05	265	30.7883	1.40527e-05	165
	miR-563	6.02136	9.77506e-06	297	ND	ND	ND	ND	ND	ND	0.23834	2.94767e-07	544	7.79833	3.55938e-06	250
	miR-1321	6.00289	9.74507e-06	298	ND	ND	ND	0.627198	4.64838e-06	222	7.84185	9.6984e-06	289	1.88656	8.61078e-07	387
	miR-492	5.85141	9.49916e-06	299	ND	ND	ND	ND	ND	ND	8.75776	1.08312e-05	273	0.280556	1.28054e-07	517
	miR-1470	5.84736	9.49259e-06	300	ND	ND	ND	ND	ND	ND	5.51351	6.81883e-06	326	ND	ND	ND
	miR-1283	5.84453	9.48799e-06	301	72.4215	0.000109015	89	123.728	0.000916986	46	86.9628	0.000107551	94	237.876	0.000108574	77
	miR-548m	5.8301	9.46457e-06	302	ND	ND	ND	8.8818	6.5826e-05	108	16.4068	2.02912e-05	178	4.83285	2.20585e-06	294
	miR-520a-5p	5.8301	9.46457e-06	303	ND	ND	ND	3.0058	2.2277e-05	155	11.8903	1.47053e-05	227	0.280556	1.28054e-07	518
	miR-596	5.79136	9.40168e-06	304	ND	ND	ND	ND	ND	ND	5.82013	7.19804e-06	320	2.22685	1.0164e-06	374
	miR-640	5.72285	9.29045e-06	305	0.166262	2.50271e-07	199	ND	ND	ND	2.10513	2.60352e-06	441	1.75885	8.02789e-07	393
	miR-933	5.72285	9.29045e-06	306	ND	ND	ND	0.452605	3.3544e-06	230	10.5993	1.31087e-05	245	25.6103	1.16893e-05	177
	miR-601	5.72285	9.29045e-06	307	ND	ND	ND	ND	ND	ND	11.7676	1.45536e-05	230	3.89485	1.77772e-06	319
	miR-1280	5.72285	9.29045e-06	308	ND	ND	ND	0.838605	6.21518e-06	216	13.4319	1.66119e-05	207	2.63279	1.20168e-06	361
	miR-1182	5.72285	9.29045e-06	309	ND	ND	ND	0.838605	6.21518e-06	218	3.82276	4.7278e-06	372	1.35056	6.16433e-07	418
	miR-649	5.72285	9.29045e-06	310	ND	ND	ND	ND	ND	ND	2.84763	3.5218e-06	405	1.35056	6.16433e-07	419
	miR-124-3p	5.72285	9.29045e-06	311	ND	ND	ND	ND	ND	ND	3.47601	4.29895e-06	396	1.08456	4.95023e-07	435
	miR-323a-5p	5.72285	9.29045e-06	312	ND	ND	ND	ND	ND	ND	3.59013	4.44009e-06	378	ND	ND	ND
	miR-767-5p	5.65653	9.18279e-06	313	ND	ND	ND	1.1778	8.72909e-06	203	4.15347	5.1368e-06	365	0.0125561	5.73096e-09	545
	miR-339-3p	5.44927	8.84632e-06	314	ND	ND	ND	ND	ND	ND	2.31192	2.85927e-06	431	0.816556	3.727e-07	464
	miR-613	5.36889	8.71584e-06	315	ND	ND	ND	ND	ND	ND	4.33263	5.35838e-06	357	0.0125561	5.73096e-09	546
	miR-548k	5.35127	8.68723e-06	316	ND	ND	ND	ND	ND	ND	16.4603	2.03572e-05	177	24.3003	1.10914e-05	179
	miR-1244	5.22062	8.47514e-06	317	ND	ND	ND	ND	ND	ND	5.07763	6.27976e-06	333	0.816556	3.727e-07	465
	miR-320b	5.20727	8.45346e-06	318	ND	ND	ND	ND	ND	ND	ND	ND	ND	10.7983	4.92867e-06	227
	miR-1272	5.1961	8.43534e-06	319	ND	ND	ND	ND	ND	ND	14.1643	1.75178e-05	197	0.280556	1.28054e-07	519
	miR-302c-3p	5.10289	8.28402e-06	320	ND	ND	ND	ND	ND	ND	4.83847	5.98397e-06	345	ND	ND	ND
	miR-617	5.08885	8.26122e-06	321	2.66464	4.01105e-06	158	10.1635	7.53248e-05	101	8.30526	1.02715e-05	279	9.99308	4.56113e-06	235
	miR-874	5.08885	8.26122e-06	322	ND	ND	ND	0.143198	1.06129e-06	245	4.37851	5.41512e-06	351	160.51	7.32615e-05	91
	miR-519e-3p	5.08885	8.26122e-06	323	ND	ND	ND	1.2226	9.06113e-06	200	10.531	1.30243e-05	246	9.0596	4.13506e-06	240
	miR-1296	5.08885	8.26122e-06	324	ND	ND	ND	ND	ND	ND	7.54597	9.33247e-06	291	4.55285	2.07805e-06	299
	miR-1289	5.08885	8.26122e-06	325	ND	ND	ND	ND	ND	ND	2.10513	2.60352e-06	442	4.53508	2.06994e-06	300
	miR-2276	5.08885	8.26122e-06	326	ND	ND	ND	0.838605	6.21518e-06	215	15.9794	1.97626e-05	183	3.8938	1.77724e-06	320
	miR-1915-3p	5.08885	8.26122e-06	327	ND	ND	ND	1.3532	1.0029e-05	193	7.35351	9.09445e-06	295	2.96833	1.35483e-06	347
	miR-892b	5.08885	8.26122e-06	328	ND	ND	ND	2.7626	2.04746e-05	160	12.8635	1.59089e-05	219	2.95656	1.34946e-06	349
	miR-1282	5.08885	8.26122e-06	329	ND	ND	ND	0.143198	1.06129e-06	248	1.36013	1.68214e-06	481	0.548556	2.50377e-07	487
	miR-2053	5.08885	8.26122e-06	330	ND	ND	ND	ND	ND	ND	11.5943	1.43393e-05	235	0.0125561	5.73096e-09	547
	miR-135b-5p	5.08885	8.26122e-06	331	ND	ND	ND	0.139573	1.03442e-06	252	11.7676	1.45536e-05	231	ND	ND	ND
	miR-2115-5p	5.04262	8.18618e-06	332	0.371441	5.59125e-07	193	0.0666048	4.9363e-07	254	23.1578	2.86404e-05	151	0.0125561	5.73096e-09	539
	miR-1297	5.03141	8.16797e-06	333	ND	ND	ND	2.5218	1.86899e-05	164	9.08847	1.12402e-05	264	2.16285	9.87186e-07	376
	miR-877-5p	4.89648	7.94893e-06	334	ND	ND	ND	ND	ND	ND	2.15101	2.66026e-06	433	12.0983	5.52203e-06	217
	miR-1243	4.85667	7.8843e-06	335	ND	ND	ND	ND	ND	ND	6.56263	8.11633e-06	305	23.4623	1.07089e-05	182
	miR-122-5p	4.80936	7.80751e-06	336	ND	ND	ND	ND	ND	ND	3.59013	4.44009e-06	379	1.35056	6.16433e-07	420
	miR-326	4.80936	7.80751e-06	337	ND	ND	ND	ND	ND	ND	2.10513	2.60352e-06	443	0.280556	1.28054e-07	520
	miR-490-5p	4.75136	7.71335e-06	338	ND	ND	ND	ND	ND	ND	6.53526	8.08249e-06	310	1.08456	4.95023e-07	436
	miR-330-3p	4.73122	7.68065e-06	339	ND	ND	ND	ND	ND	ND	4.45685	5.51201e-06	350	ND	ND	ND
	miR-1203	4.67522	7.58974e-06	340	ND	ND	ND	ND	ND	ND	2.84763	3.5218e-06	406	0.548556	2.50377e-07	488
	miR-202-3p	4.65141	7.55108e-06	341	ND	ND	ND	0.385198	2.85483e-06	241	2.34347	2.89828e-06	429	13.2363	6.04144e-06	214
	miR-34b-3p	4.5601	7.40286e-06	342	ND	ND	ND	4.0178	2.97773e-05	139	11.651	1.44094e-05	234	ND	ND	ND
	miR-616-3p	4.55875	7.40066e-06	343	ND	ND	ND	ND	ND	ND	29.5053	3.64906e-05	139	3.22456	1.47178e-06	335
	miR-647	4.4621	7.24377e-06	344	ND	ND	ND	ND	ND	ND	5.07763	6.27976e-06	334	ND	ND	ND
	miR-299-3p	4.45285	7.22874e-06	345	ND	ND	ND	ND	ND	ND	1.36013	1.68214e-06	482	51.7783	2.36331e-05	130
	miR-346	4.45285	7.22874e-06	346	ND	ND	ND	4.3046	3.19029e-05	134	7.30935	9.03984e-06	296	4.26233	1.94545e-06	307
	miR-1292	4.45285	7.22874e-06	347	ND	ND	ND	1.6086	1.19219e-05	186	6.56263	8.11633e-06	306	1.08456	4.95023e-07	437
	miR-553	4.45285	7.22874e-06	348	ND	ND	ND	ND	ND	ND	5.54442	6.85707e-06	324	0.548556	2.50377e-07	489
	miR-493-3p	4.40536	7.15165e-06	349	ND	ND	ND	ND	ND	ND	5.37097	6.64254e-06	328	41.3923	1.88926e-05	137
	miR-938	4.35262	7.06603e-06	350	ND	ND	ND	ND	ND	ND	8.05013	9.95599e-06	283	0.548556	2.50377e-07	490
	miR-608	4.28289	6.95283e-06	351	ND	ND	ND	ND	ND	ND	2.79942	3.46219e-06	424	0.548556	2.50377e-07	491
	miR-591	4.27141	6.93419e-06	352	ND	ND	ND	ND	ND	ND	9.10601	1.12619e-05	263	1.61856	7.38756e-07	398
	miR-28-3p	4.25262	6.90369e-06	353	ND	ND	ND	ND	ND	ND	0.128416	1.58819e-07	545	30.9023	1.41047e-05	164
	miR-1305	4.11736	6.68411e-06	354	ND	ND	ND	ND	ND	ND	32.6028	4.03215e-05	133	0.548556	2.50377e-07	492
	miR-1322	4.10448	6.6632e-06	355	ND	ND	ND	ND	ND	ND	1.03834	1.28417e-06	515	ND	ND	ND
	miR-525-3p	4.05062	6.57577e-06	356	ND	ND	ND	ND	ND	ND	2.84763	3.5218e-06	407	11.5903	5.29016e-06	221
	miR-885-5p	3.83489	6.22555e-06	357	ND	ND	ND	ND	ND	ND	11.6853	1.44517e-05	232	10.2763	4.69041e-06	230
	miR-193a-5p	3.81885	6.1995e-06	358	4.63917	6.98328e-06	145	ND	ND	ND	200.383	0.000247823	75	1.02485	4.6777e-07	447
	miR-219-5p	3.81885	6.1995e-06	359	ND	ND	ND	ND	ND	ND	2.89351	3.57855e-06	402	182.22	8.31706e-05	86
	miR-219-1-3p	3.81885	6.1995e-06	360	ND	ND	ND	ND	ND	ND	3.59013	4.44009e-06	380	37.7343	1.7223e-05	145
	miR-129-5p	3.81885	6.1995e-06	361	ND	ND	ND	1.6086	1.19219e-05	187	6.56263	8.11633e-06	307	11.4223	5.21348e-06	223
	miR-147b	3.81885	6.1995e-06	362	ND	ND	ND	ND	ND	ND	2.23354	2.76234e-06	432	4.99485	2.27979e-06	289
	miR-1281	3.81885	6.1995e-06	363	ND	ND	ND	ND	ND	ND	8.92104	1.10331e-05	267	4.71833	2.15358e-06	295
	miR-604	3.81885	6.1995e-06	364	ND	ND	ND	ND	ND	ND	16.0444	1.98429e-05	182	1.35056	6.16433e-07	421
	miR-412	3.81885	6.1995e-06	365	ND	ND	ND	ND	ND	ND	6.01276	7.43629e-06	315	1.08456	4.95023e-07	438
	miR-569	3.81885	6.1995e-06	366	ND	ND	ND	ND	ND	ND	4.30438	5.32345e-06	364	0.816556	3.727e-07	466
	miR-515-3p	3.81885	6.1995e-06	367	ND	ND	ND	ND	ND	ND	2.10513	2.60352e-06	444	0.280556	1.28054e-07	521
	miR-762	3.81885	6.1995e-06	368	ND	ND	ND	0.838605	6.21518e-06	217	6.80351	8.41424e-06	301	0.0125561	5.73096e-09	548
	miR-1254	3.81885	6.1995e-06	369	ND	ND	ND	ND	ND	ND	5.07763	6.27976e-06	335	ND	ND	ND
	miR-1227	3.71336	6.02826e-06	370	ND	ND	ND	ND	ND	ND	14.4743	1.79011e-05	194	1.35056	6.16433e-07	422
	miR-519b-3p	3.71336	6.02826e-06	371	ND	ND	ND	4.29989	3.1868e-05	135	13.6818	1.6921e-05	202	ND	ND	ND
	miR-1236	3.50527	5.69044e-06	372	ND	ND	ND	ND	ND	ND	3.95688	4.89368e-06	369	2.35685	1.07573e-06	372
	miR-193b-3p	3.50448	5.68917e-06	373	121.515	0.000182916	78	11.579	8.58158e-05	96	24.7553	3.06161e-05	150	0.0125561	5.73096e-09	535
	miR-1231	3.4701	5.63336e-06	374	ND	ND	ND	1.2226	9.06113e-06	202	7.16688	8.86364e-06	297	ND	ND	ND
	miR-345-5p	3.45527	5.60927e-06	375	0.104792	1.57741e-07	200	ND	ND	ND	10.3718	1.28274e-05	248	10.0863	4.60369e-06	233
	miR-802	3.30722	5.36894e-06	376	ND	ND	ND	1.9926	1.47679e-05	178	9.36435	1.15814e-05	260	2.42256	1.10572e-06	366
	miR-554	3.25336	5.2815e-06	377	ND	ND	ND	4.5998	3.40907e-05	131	6.72435	8.31634e-06	302	0.585802	2.67377e-07	476
	miR-518b	3.24462	5.26731e-06	378	ND	ND	ND	ND	ND	ND	ND	ND	ND	70.0583	3.19766e-05	118
	miR-934	3.18485	5.17027e-06	379	4.01982	6.05098e-06	149	16.6456	0.000123366	83	15.5218	1.91966e-05	185	4.32358	1.9734e-06	304
	miR-1302	3.18485	5.17027e-06	380	ND	ND	ND	ND	ND	ND	6.69104	8.27515e-06	303	29.2003	1.33279e-05	168
	miR-1973	3.18485	5.17027e-06	381	ND	ND	ND	ND	ND	ND	11.9568	1.47876e-05	226	11.5683	5.28012e-06	222
	miR-513a-5p	3.18485	5.17027e-06	382	ND	ND	ND	ND	ND	ND	0.617628	7.63851e-07	525	5.83285	2.66228e-06	276
	miR-320d	3.18485	5.17027e-06	383	ND	ND	ND	ND	ND	ND	1.26604	1.56578e-06	513	1.39531	6.36859e-07	415
	miR-1279	3.18485	5.17027e-06	384	ND	ND	ND	ND	ND	ND	2.92851	3.62183e-06	401	1.08456	4.95023e-07	439
	miR-588	3.18485	5.17027e-06	385	ND	ND	ND	ND	ND	ND	ND	ND	ND	0.816556	3.727e-07	467
	miR-153	3.18485	5.17027e-06	386	ND	ND	ND	ND	ND	ND	13.6003	1.68201e-05	205	0.548556	2.50377e-07	493
	miR-637	3.18485	5.17027e-06	387	ND	ND	ND	ND	ND	ND	3.59013	4.44009e-06	381	0.548556	2.50377e-07	494
	miR-133b	3.18485	5.17027e-06	388	ND	ND	ND	0.385198	2.85483e-06	238	8.35938	1.03385e-05	277	0.280556	1.28054e-07	522
	miR-548p	3.18485	5.17027e-06	389	ND	ND	ND	ND	ND	ND	1.36013	1.68214e-06	483	0.280556	1.28054e-07	523
	miR-510	3.18485	5.17027e-06	390	ND	ND	ND	ND	ND	ND	8.79263	1.08743e-05	271	0.0125561	5.73096e-09	549
	miR-512-3p	3.18485	5.17027e-06	391	ND	ND	ND	ND	ND	ND	3.66435	4.53188e-06	374	ND	ND	ND
	miR-1246	3.15053	5.11456e-06	392	12.0277	1.81052e-05	133	16.4015	0.000121557	84	67.8153	8.38705e-05	103	240.662	0.000109845	76
	miR-562	3.07936	4.99903e-06	393	0.641441	9.65552e-07	183	1.3658	1.01224e-05	190	4.63776	5.73575e-06	347	0.816556	3.727e-07	456
	miR-515-5p	2.84936	4.62565e-06	394	ND	ND	ND	ND	ND	ND	ND	ND	ND	ND	ND	ND
	miR-525-5p	2.73862	4.44587e-06	395	ND	ND	ND	ND	ND	ND	1.36013	1.68214e-06	484	0.853802	3.897e-07	451
	miR-188-3p	2.68238	4.35456e-06	396	1.77638	2.67396e-06	168	ND	ND	ND	2.84763	3.5218e-06	408	46.3843	2.11711e-05	134
	miR-653	2.67536	4.34318e-06	397	ND	ND	ND	0.595803	4.4157e-06	226	14.7068	1.81887e-05	193	ND	ND	ND
	miR-891b	2.6581	4.31516e-06	398	ND	ND	ND	ND	ND	ND	3.59013	4.44009e-06	382	0.816556	3.727e-07	468
	miR-381	2.62141	4.25559e-06	399	ND	ND	ND	ND	ND	ND	ND	ND	ND	ND	ND	ND
	miR-551a	2.61936	4.25227e-06	400	0.641441	9.65552e-07	185	2.3786	1.76286e-05	165	51.8853	6.41691e-05	114	0.280556	1.28054e-07	511
	miR-188-5p	2.5601	4.15607e-06	401	2.43782	3.66962e-06	162	15.2475	0.000113004	86	8.86685	1.09661e-05	269	15.7603	7.19347e-06	200
	miR-134	2.55085	4.14103e-06	402	1.37479	2.06945e-06	173	3.9186	2.90421e-05	140	8.11442	1.00355e-05	282	1.61856	7.38756e-07	396
	miR-500a-5p/501-5p*	2.55085	4.14103e-06	403	0.474325	7.13994e-07	188	2.0812	1.54245e-05	171	9.64776	1.19319e-05	255	361.724	0.000165101	67
	miR-339-5p	2.55085	4.14103e-06	404	ND	ND	ND	ND	ND	ND	1.36435	1.68736e-06	477	27.8903	1.27299e-05	172
	miR-1827	2.55085	4.14103e-06	405	ND	ND	ND	ND	ND	ND	5.82013	7.19804e-06	321	10.0883	4.6046e-06	232
	miR-219-2-3p	2.55085	4.14103e-06	406	ND	ND	ND	ND	ND	ND	ND	ND	ND	7.81108	3.5652e-06	249
	miR-1253	2.55085	4.14103e-06	407	ND	ND	ND	ND	ND	ND	5.94854	7.35686e-06	318	6.78108	3.09508e-06	263
	miR-508-3p	2.55085	4.14103e-06	408	ND	ND	ND	ND	ND	ND	ND	ND	ND	4.84056	2.20937e-06	293
	miR-548q	2.55085	4.14103e-06	409	ND	ND	ND	ND	ND	ND	5.96438	7.37645e-06	317	4.03085	1.83979e-06	315
	miR-765	2.55085	4.14103e-06	410	ND	ND	ND	ND	ND	ND	1.89685	2.34593e-06	471	3.49256	1.5941e-06	327
	miR-605	2.55085	4.14103e-06	411	ND	ND	ND	ND	ND	ND	1.36013	1.68214e-06	485	0.548556	2.50377e-07	495
	miR-632	2.55085	4.14103e-06	412	ND	ND	ND	ND	ND	ND	3.59013	4.44009e-06	383	0.0125561	5.73096e-09	550
	miR-1262	2.55085	4.14103e-06	413	ND	ND	ND	ND	ND	ND	0.617628	7.63851e-07	526	0.0125561	5.73096e-09	551
	miR-718	2.55085	4.14103e-06	414	ND	ND	ND	ND	ND	ND	0.617628	7.63851e-07	527	0.00829122	3.78435e-09	569
	miR-520c-3p	2.55085	4.14103e-06	415	ND	ND	ND	ND	ND	ND	14.1778	1.75343e-05	196	ND	ND	ND
	miR-557	2.55085	4.14103e-06	416	ND	ND	ND	ND	ND	ND	4.33263	5.35838e-06	358	ND	ND	ND
	miR-576-3p	2.55085	4.14103e-06	417	ND	ND	ND	ND	ND	ND	4.33263	5.35838e-06	359	ND	ND	ND
	miR-429	2.4641	4.00022e-06	418	ND	ND	ND	ND	ND	ND	12.5353	1.5503e-05	222	3.36085	1.53399e-06	332
	miR-2117	2.44536	3.96979e-06	419	ND	ND	ND	ND	ND	ND	7.54597	9.33247e-06	292	1.35056	6.16433e-07	423
	miR-31-5p	2.42541	3.9374e-06	420	283.611	0.000426916	60	2.97557	2.2053e-05	156	0.617628	7.63851e-07	528	1.08456	4.95023e-07	430
	miR-518e-3p	2.31722	3.76177e-06	421	ND	ND	ND	0.385198	2.85483e-06	240	2.84763	3.5218e-06	409	2.01331	9.18932e-07	379
	miR-644a	2.22089	3.60539e-06	422	ND	ND	ND	ND	ND	ND	1.36013	1.68214e-06	486	ND	ND	ND
	miR-769-3p	2.19689	3.56643e-06	423	ND	ND	ND	ND	ND	ND	ND	ND	ND	34.0023	1.55196e-05	152
	miR-570-3p	2.15267	3.49463e-06	424	ND	ND	ND	ND	ND	ND	5.43097	6.71675e-06	327	11.8183	5.39423e-06	220
	miR-657	2.0241	3.28593e-06	425	ND	ND	ND	ND	ND	ND	0.617628	7.63851e-07	529	3.22456	1.47178e-06	336
	miR-516a-3p	2.0241	3.28593e-06	426	ND	ND	ND	ND	ND	ND	4.33263	5.35838e-06	360	0.442038	2.01759e-07	504
	miR-455-3p	2.01467	3.27061e-06	427	ND	ND	ND	0.143198	1.06129e-06	247	2.84763	3.5218e-06	410	1.08456	4.95023e-07	440
	miR-1299	1.98536	3.22303e-06	428	ND	ND	ND	ND	ND	ND	10.7944	1.335e-05	244	5.21433	2.37997e-06	285
	miR-606	1.98536	3.22303e-06	429	ND	ND	ND	ND	ND	ND	5.07763	6.27976e-06	336	0.280556	1.28054e-07	524
	miR-582-5p	1.91685	3.1118e-06	430	7.94679	1.19622e-05	138	6.33747	4.69691e-05	117	694.56	0.000858997	46	29.8823	1.36392e-05	166
	miR-578	1.91685	3.1118e-06	431	ND	ND	ND	ND	ND	ND	4.33263	5.35838e-06	361	65.5363	2.99127e-05	123
	miR-302d-3p	1.91685	3.1118e-06	432	ND	ND	ND	ND	ND	ND	1.96776	2.43363e-06	470	33.6203	1.53453e-05	153
	miR-943	1.91685	3.1118e-06	433	ND	ND	ND	ND	ND	ND	1.13942	1.40918e-06	514	4.41604	2.01561e-06	302
	miR-935	1.91685	3.1118e-06	434	ND	ND	ND	ND	ND	ND	1.36013	1.68214e-06	487	2.42256	1.10572e-06	367
	miR-924	1.91685	3.1118e-06	435	ND	ND	ND	ND	ND	ND	2.84763	3.5218e-06	411	1.61856	7.38756e-07	399
	miR-633	1.91685	3.1118e-06	436	ND	ND	ND	ND	ND	ND	8.05013	9.95599e-06	284	1.4036	6.40644e-07	414
	miR-892a	1.91685	3.1118e-06	437	ND	ND	ND	ND	ND	ND	5.07763	6.27976e-06	337	0.0125561	5.73096e-09	552
	miR-450b-3p	1.91685	3.1118e-06	438	ND	ND	ND	ND	ND	ND	1.83604	2.27073e-06	472	0.0125561	5.73096e-09	553
	miR-1910	1.91685	3.1118e-06	439	ND	ND	ND	ND	ND	ND	0.617628	7.63851e-07	530	ND	ND	ND
	miR-631	1.86936	3.03472e-06	440	ND	ND	ND	ND	ND	ND	0.617628	7.63851e-07	531	17.0643	7.78865e-06	195
	miR-409-5p	1.86936	3.03472e-06	441	ND	ND	ND	ND	ND	ND	ND	ND	ND	0.351482	1.60427e-07	506
	miR-1323	1.74689	2.8359e-06	442	ND	ND	ND	ND	ND	ND	2.10513	2.60352e-06	445	1.61856	7.38756e-07	400
	miR-504	1.68052	2.72815e-06	443	ND	ND	ND	ND	ND	ND	3.38192	4.18259e-06	397	1.08456	4.95023e-07	441
	miR-520g	1.63936	2.66134e-06	444	ND	ND	ND	0.627198	4.64838e-06	225	2.84763	3.5218e-06	412	3.15604	1.44051e-06	338
	miR-668	1.63936	2.66134e-06	445	ND	ND	ND	ND	ND	ND	0.617628	7.63851e-07	532	0.548556	2.50377e-07	496
	miR-577	1.63662	2.65689e-06	446	ND	ND	ND	ND	ND	ND	3.59013	4.44009e-06	384	1.35056	6.16433e-07	424
	miR-33a-5p	1.58415	2.5717e-06	447	ND	ND	ND	ND	ND	ND	1.59847	1.9769e-06	474	1.08456	4.95023e-07	442
	miR-187-3p	1.58136	2.56718e-06	448	62.7795	9.45011e-05	96	1.1112	8.23546e-06	206	ND	ND	ND	5.63885	2.57373e-06	278
	miR-671-3p	1.5681	2.54566e-06	449	ND	ND	ND	0.452605	3.3544e-06	234	8.79263	1.08743e-05	272	21.6983	9.90374e-06	186
	miR-1179	1.56289	2.53719e-06	450	ND	ND	ND	ND	ND	ND	3.71854	4.59891e-06	373	ND	ND	ND
	miR-2114-5p	1.37889	2.23849e-06	451	ND	ND	ND	ND	ND	ND	1.36013	1.68214e-06	488	0.280556	1.28054e-07	525
	miR-609	1.35136	2.1938e-06	452	ND	ND	ND	ND	ND	ND	2.84763	3.5218e-06	413	36.3503	1.65913e-05	148
	miR-587	1.28285	2.08257e-06	453	ND	ND	ND	ND	ND	ND	1.36013	1.68214e-06	489	23.6643	1.08011e-05	181
	miR-224-5p	1.28285	2.08257e-06	454	ND	ND	ND	0.452605	3.3544e-06	233	9.03097	1.1169e-05	266	15.2851	6.97655e-06	205
	miR-610	1.28285	2.08257e-06	455	ND	ND	ND	ND	ND	ND	2.84763	3.5218e-06	414	10.9371	4.992e-06	225
	miR-198	1.28285	2.08257e-06	456	ND	ND	ND	ND	ND	ND	ND	ND	ND	10.0543	4.58909e-06	234
	miR-611	1.28285	2.08257e-06	457	ND	ND	ND	ND	ND	ND	5.07763	6.27976e-06	338	9.63885	4.39945e-06	237
	miR-639	1.28285	2.08257e-06	458	ND	ND	ND	ND	ND	ND	2.10513	2.60352e-06	446	5.54004	2.52863e-06	280
	miR-1303	1.28285	2.08257e-06	459	ND	ND	ND	ND	ND	ND	4.61685	5.70989e-06	348	3.03085	1.38337e-06	345
	miR-1277-3p	1.28285	2.08257e-06	460	ND	ND	ND	ND	ND	ND	2.84763	3.5218e-06	415	2.78708	1.2721e-06	355
	miR-1911-5p	1.28285	2.08257e-06	461	ND	ND	ND	ND	ND	ND	1.36013	1.68214e-06	490	2.56285	1.16976e-06	364
	miR-422a	1.28285	2.08257e-06	462	ND	ND	ND	ND	ND	ND	6.56263	8.11633e-06	308	2.38804	1.08997e-06	369
	miR-887	1.28285	2.08257e-06	463	ND	ND	ND	ND	ND	ND	2.10513	2.60352e-06	447	1.61856	7.38756e-07	401
	miR-1248	1.28285	2.08257e-06	464	ND	ND	ND	ND	ND	ND	ND	ND	ND	1.61856	7.38756e-07	402
	miR-1252	1.28285	2.08257e-06	465	ND	ND	ND	ND	ND	ND	1.36013	1.68214e-06	491	1.55885	7.11503e-07	408
	miR-516b-5p	1.28285	2.08257e-06	466	ND	ND	ND	ND	ND	ND	ND	ND	ND	1.55004	7.07482e-07	409
	miR-338-5p	1.28285	2.08257e-06	467	ND	ND	ND	ND	ND	ND	2.10513	2.60352e-06	448	1.35056	6.16433e-07	425
	miR-597	1.28285	2.08257e-06	468	ND	ND	ND	ND	ND	ND	2.10513	2.60352e-06	449	1.08456	4.95023e-07	443
	miR-582-3p	1.28285	2.08257e-06	469	ND	ND	ND	ND	ND	ND	2.76851	3.42395e-06	425	0.816556	3.727e-07	469
	miR-659-3p	1.28285	2.08257e-06	470	ND	ND	ND	3.1486	2.33354e-05	153	7.99776	9.89123e-06	285	0.0125561	5.73096e-09	554
	miR-541-3p	1.28285	2.08257e-06	471	ND	ND	ND	ND	ND	ND	ND	ND	ND	ND	ND	ND
	miR-323a-3p	1.17736	1.91133e-06	472	ND	ND	ND	ND	ND	ND	3.59013	4.44009e-06	385	62.9923	2.87515e-05	125
	miR-491-5p	1.17736	1.91133e-06	473	ND	ND	ND	ND	ND	ND	7.89688	9.76647e-06	288	6.66685	3.04294e-06	264
	miR-1250	1.17736	1.91133e-06	474	ND	ND	ND	ND	ND	ND	4.37851	5.41512e-06	352	3.45131	1.57528e-06	328
	miR-521	1.17736	1.91133e-06	475	ND	ND	ND	2.3786	1.76286e-05	168	5.80442	7.17862e-06	322	1.35056	6.16433e-07	426
	miR-571	0.947363	1.53795e-06	476	ND	ND	ND	ND	ND	ND	3.59013	4.44009e-06	386	6.65633	3.03814e-06	265
	miR-1294	0.824623	1.33869e-06	477	ND	ND	ND	ND	ND	ND	2.97604	3.68062e-06	399	0.548556	2.50377e-07	497
	miR-1178	0.773363	1.25548e-06	478	ND	ND	ND	ND	ND	ND	1.83604	2.27073e-06	473	0.0125561	5.73096e-09	555
	miR-937	0.678705	1.10181e-06	479	ND	ND	ND	ND	ND	ND	ND	ND	ND	1.61856	7.38756e-07	403
	miR-1180	0.648845	1.05333e-06	480	ND	ND	ND	ND	ND	ND	ND	ND	ND	226.29	0.000103285	80
	miR-2278	0.648845	1.05333e-06	481	ND	ND	ND	ND	ND	ND	1.40601	1.73888e-06	475	32.9103	1.50212e-05	156
	miR-489	0.648845	1.05333e-06	482	ND	ND	ND	ND	ND	ND	1.36013	1.68214e-06	492	18.4083	8.40209e-06	192
	miR-1538	0.648845	1.05333e-06	483	ND	ND	ND	ND	ND	ND	5.20604	6.43857e-06	329	9.41633	4.29788e-06	238
	miR-522-3p	0.648845	1.05333e-06	484	ND	ND	ND	ND	ND	ND	ND	ND	ND	7.43233	3.39233e-06	253
	miR-2113	0.648845	1.05333e-06	485	ND	ND	ND	ND	ND	ND	5.07763	6.27976e-06	339	6.48685	2.96078e-06	268
	miR-298	0.648845	1.05333e-06	486	ND	ND	ND	ND	ND	ND	5.07763	6.27976e-06	340	4.6616	2.12769e-06	296
	miR-1278	0.648845	1.05333e-06	487	ND	ND	ND	ND	ND	ND	4.13192	5.11016e-06	366	4.14033	1.88977e-06	310
	miR-526b-5p	0.648845	1.05333e-06	488	ND	ND	ND	ND	ND	ND	ND	ND	ND	3.83908	1.75227e-06	322
	miR-498	0.648845	1.05333e-06	489	ND	ND	ND	ND	ND	ND	2.10513	2.60352e-06	450	2.6216	1.19657e-06	362
	miR-761	0.648845	1.05333e-06	490	ND	ND	ND	ND	ND	ND	1.36013	1.68214e-06	493	1.88656	8.61078e-07	388
	miR-509-5p	0.648845	1.05333e-06	491	ND	ND	ND	ND	ND	ND	2.10513	2.60352e-06	451	1.78004	8.12461e-07	392
	miR-367-3p	0.648845	1.05333e-06	492	ND	ND	ND	ND	ND	ND	ND	ND	ND	1.61856	7.38756e-07	404
	miR-33b-5p	0.648845	1.05333e-06	493	ND	ND	ND	ND	ND	ND	11.261	1.3927e-05	238	1.08456	4.95023e-07	444
	miR-184	0.648845	1.05333e-06	494	ND	ND	ND	2.3786	1.76286e-05	169	5.03942	6.23251e-06	343	0.816556	3.727e-07	470
	miR-876-3p	0.648845	1.05333e-06	495	ND	ND	ND	ND	ND	ND	3.59013	4.44009e-06	387	0.816556	3.727e-07	471
	miR-517b-3p	0.648845	1.05333e-06	496	ND	ND	ND	ND	ND	ND	ND	ND	ND	0.548556	2.50377e-07	498
	miR-1251	0.648845	1.05333e-06	497	ND	ND	ND	ND	ND	ND	1.36013	1.68214e-06	494	0.351482	1.60427e-07	507
	miR-384	0.648845	1.05333e-06	498	ND	ND	ND	ND	ND	ND	ND	ND	ND	0.280556	1.28054e-07	526
	miR-2054	0.648845	1.05333e-06	499	ND	ND	ND	ND	ND	ND	4.09597	5.06569e-06	367	0.0125561	5.73096e-09	556
	miR-491-3p	0.648845	1.05333e-06	500	ND	ND	ND	ND	ND	ND	0.918544	1.13601e-06	517	0.0125561	5.73096e-09	557
	miR-1200	0.648845	1.05333e-06	501	ND	ND	ND	ND	ND	ND	0.617628	7.63851e-07	533	0.0125561	5.73096e-09	558
	miR-1469	0.648845	1.05333e-06	502	ND	ND	ND	ND	ND	ND	1.36013	1.68214e-06	495	0.00829122	3.78435e-09	570
	miR-296-3p	0.648845	1.05333e-06	503	ND	ND	ND	ND	ND	ND	ND	ND	ND	ND	ND	ND
	miR-671-5p	0.648845	1.05333e-06	504	ND	ND	ND	ND	ND	ND	ND	ND	ND	ND	ND	ND
	miR-556-5p	0.64326	1.04427e-06	505	ND	ND	ND	ND	ND	ND	2.34347	2.89828e-06	430	12.9803	5.9246e-06	216
	miR-520d-3p	0.619119	1.00508e-06	506	ND	ND	ND	ND	ND	ND	1.36013	1.68214e-06	496	4.63485	2.11548e-06	297
	miR-614	0.598623	9.71802e-07	507	ND	ND	ND	0.143198	1.06129e-06	244	8.82097	1.09093e-05	270	0.0125561	5.73096e-09	559
	miR-146b-3p	0.548623	8.90632e-07	508	ND	ND	ND	ND	ND	ND	3.56442	4.4083e-06	395	3.96885	1.8115e-06	318
	miR-1284	0.528518	8.57994e-07	509	ND	ND	ND	ND	ND	ND	2.84763	3.5218e-06	416	8.31308	3.79433e-06	245
	miR-1286	0.528518	8.57994e-07	510	ND	ND	ND	ND	ND	ND	2.84763	3.5218e-06	417	0.548556	2.50377e-07	499
	miR-602	0.528518	8.57994e-07	511	ND	ND	ND	ND	ND	ND	ND	ND	ND	0.548556	2.50377e-07	500
	miR-1275	0.528518	8.57994e-07	512	ND	ND	ND	ND	ND	ND	3.59013	4.44009e-06	388	ND	ND	ND
	miR-579	0.39986	6.49131e-07	513	ND	ND	ND	ND	ND	ND	ND	ND	ND	109.898	5.01608e-05	103
	miR-105-5p	0.313363	5.08713e-07	514	ND	ND	ND	ND	ND	ND	1.36013	1.68214e-06	497	311.934	0.000142376	72
	miR-216a	0.313363	5.08713e-07	515	ND	ND	ND	ND	ND	ND	1.38847	1.71719e-06	476	0.0125561	5.73096e-09	560
	miR-1285-3p	0.300105	4.87189e-07	516	ND	ND	ND	ND	ND	ND	0.617628	7.63851e-07	534	39.4003	1.79834e-05	142
	miR-636	0.29489	4.78724e-07	517	ND	ND	ND	ND	ND	ND	ND	ND	ND	11.3303	5.17149e-06	224
	miR-922	0.0685176	1.11231e-07	518	ND	ND	ND	ND	ND	ND	0.617628	7.63851e-07	535	2.95656	1.34946e-06	350
	miR-141-3p	0.0148454	2.40999e-08	519	4.42871	6.66647e-06	147	ND	ND	ND	1.01838	1.25948e-06	516	1.95404	8.91879e-07	380
	miR-520d-5p/518a-5p/527*	0.0148454	2.40999e-08	520	1.18438	1.78283e-06	175	0.869198	6.44192e-06	213	0.617628	7.63851e-07	536	4.60531	2.102e-06	298
	miR-1185-5p	0.0148454	2.40999e-08	521	ND	ND	ND	ND	ND	ND	2.10513	2.60352e-06	452	31.3123	1.42918e-05	161
	miR-516a-5p	0.0148454	2.40999e-08	522	ND	ND	ND	ND	ND	ND	3.59013	4.44009e-06	389	22.8943	1.04496e-05	184
	miR-663a	0.0148454	2.40999e-08	523	ND	ND	ND	ND	ND	ND	2.34601	2.90142e-06	428	13.7483	6.27513e-06	208
	miR-1181	0.0148454	2.40999e-08	524	ND	ND	ND	ND	ND	ND	1.36013	1.68214e-06	498	13.2883	6.06518e-06	212
	miR-1233	0.0148454	2.40999e-08	525	ND	ND	ND	ND	ND	ND	1.36013	1.68214e-06	499	12.9963	5.9319e-06	215
	miR-921	0.0148454	2.40999e-08	526	ND	ND	ND	ND	ND	ND	2.10513	2.60352e-06	453	10.8983	4.97431e-06	226
	miR-519d	0.0148454	2.40999e-08	527	ND	ND	ND	ND	ND	ND	2.10513	2.60352e-06	454	9.82485	4.48434e-06	236
	miR-670	0.0148454	2.40999e-08	528	ND	ND	ND	ND	ND	ND	1.36013	1.68214e-06	500	5.14033	2.34619e-06	286
	miR-1256	0.0148454	2.40999e-08	529	ND	ND	ND	ND	ND	ND	2.10513	2.60352e-06	455	4.29856	1.96198e-06	305
	miR-1263	0.0148454	2.40999e-08	530	ND	ND	ND	ND	ND	ND	5.07763	6.27976e-06	341	4.1916	1.91317e-06	308
	miR-1913	0.0148454	2.40999e-08	531	ND	ND	ND	ND	ND	ND	2.10513	2.60352e-06	456	4.07609	1.86045e-06	314
	miR-936	0.0148454	2.40999e-08	532	ND	ND	ND	ND	ND	ND	3.59013	4.44009e-06	390	3.79433	1.73184e-06	323
	miR-1271-5p	0.0148454	2.40999e-08	533	ND	ND	ND	ND	ND	ND	ND	ND	ND	3.69485	1.68643e-06	324
	miR-511	0.0148454	2.40999e-08	534	ND	ND	ND	ND	ND	ND	ND	ND	ND	3.6936	1.68587e-06	325
	miR-559	0.0148454	2.40999e-08	535	ND	ND	ND	ND	ND	ND	2.10513	2.60352e-06	457	3.22456	1.47178e-06	337
	miR-373-3p	0.0148454	2.40999e-08	536	ND	ND	ND	ND	ND	ND	2.10513	2.60352e-06	458	2.65633	1.21243e-06	360
	miR-1301	0.0148454	2.40999e-08	537	ND	ND	ND	ND	ND	ND	2.84763	3.5218e-06	418	2.42256	1.10572e-06	368
	miR-1197	0.0148454	2.40999e-08	538	ND	ND	ND	ND	ND	ND	ND	ND	ND	2.38131	1.0869e-06	370
	miR-634	0.0148454	2.40999e-08	539	ND	ND	ND	ND	ND	ND	0.617628	7.63851e-07	537	1.35056	6.16433e-07	427
	miR-939	0.0148454	2.40999e-08	540	ND	ND	ND	ND	ND	ND	ND	ND	ND	1.08456	4.95023e-07	445
	miR-1258	0.0148454	2.40999e-08	541	ND	ND	ND	ND	ND	ND	0.617628	7.63851e-07	538	0.548556	2.50377e-07	501
	miR-890	0.0148454	2.40999e-08	542	ND	ND	ND	ND	ND	ND	2.10513	2.60352e-06	459	0.280556	1.28054e-07	527
	miR-573	0.0148454	2.40999e-08	543	ND	ND	ND	ND	ND	ND	ND	ND	ND	0.280556	1.28054e-07	528
	miR-622	0.0148454	2.40999e-08	544	ND	ND	ND	ND	ND	ND	1.36013	1.68214e-06	501	0.0125561	5.73096e-09	561
	miR-1204	ND	ND	ND	ND	ND	ND	ND	ND	ND	ND	ND	ND	1.89085	8.63037e-07	383
	miR-1257	ND	ND	ND	ND	ND	ND	ND	ND	ND	ND	ND	ND	ND	ND	ND
	miR-125a-3p	ND	ND	ND	ND	ND	ND	ND	ND	ND	ND	ND	ND	4.02656	1.83784e-06	317
	miR-1261	ND	ND	ND	ND	ND	ND	ND	ND	ND	ND	ND	ND	2.68856	1.22713e-06	359
	miR-1276	ND	ND	ND	ND	ND	ND	ND	ND	ND	2.10513	2.60352e-06	466	0.548556	2.50377e-07	502
	miR-1288	ND	ND	ND	ND	ND	ND	ND	ND	ND	ND	ND	ND	1.35056	6.16433e-07	428
	miR-1290	ND	ND	ND	ND	ND	ND	ND	ND	ND	2.13097	2.63547e-06	434	6.00833	2.74237e-06	272
	miR-1291	ND	ND	ND	ND	ND	ND	ND	ND	ND	2.84763	3.5218e-06	423	0.0125561	5.73096e-09	563
	miR-129-2-3p	ND	ND	ND	ND	ND	ND	ND	ND	ND	ND	ND	ND	15.9843	7.29571e-06	199
	miR-1293	ND	ND	ND	ND	ND	ND	ND	ND	ND	ND	ND	ND	3.0236	1.38006e-06	346
	miR-1298	ND	ND	ND	ND	ND	ND	ND	ND	ND	ND	ND	ND	0.0125561	5.73096e-09	565
	miR-1306-3p	ND	ND	ND	ND	ND	ND	ND	ND	ND	ND	ND	ND	0.67531	3.08231e-07	474
	miR-138-5p	ND	ND	ND	ND	ND	ND	ND	ND	ND	ND	ND	ND	1.81804	8.29805e-07	391
	miR-149-5p	ND	ND	ND	ND	ND	ND	ND	ND	ND	ND	ND	ND	13.9743	6.37829e-06	207
	miR-1539	ND	ND	ND	ND	ND	ND	ND	ND	ND	1.36013	1.68214e-06	512	0.280556	1.28054e-07	529
	miR-190a	ND	ND	ND	ND	ND	ND	ND	ND	ND	5.55685	6.87243e-06	323	1797.63	0.000820491	47
	miR-196a-5p	ND	ND	ND	ND	ND	ND	ND	ND	ND	ND	ND	ND	0.174038	7.94362e-08	533
	miR-1976	ND	ND	ND	ND	ND	ND	ND	ND	ND	ND	ND	ND	0.288847	1.31838e-07	510
	miR-2052	ND	ND	ND	ND	ND	ND	ND	ND	ND	2.10513	2.60352e-06	467	0.00829122	3.78435e-09	571
	miR-2110	ND	ND	ND	ND	ND	ND	ND	ND	ND	2.84763	3.5218e-06	420	38.1183	1.73983e-05	143
	miR-211-5p	ND	ND	ND	ND	ND	ND	ND	ND	ND	ND	ND	ND	0.280556	1.28054e-07	530
	miR-2116-5p	ND	ND	ND	ND	ND	ND	ND	ND	ND	2.96192	3.66316e-06	400	20.4143	9.31769e-06	188
	miR-212-3p	ND	ND	ND	ND	ND	ND	ND	ND	ND	1.36013	1.68214e-06	509	1.08456	4.95023e-07	446
	miR-217	ND	ND	ND	ND	ND	ND	ND	ND	ND	ND	ND	ND	ND	ND	ND
	miR-218-5p	ND	ND	ND	ND	ND	ND	ND	ND	ND	27.6953	3.42521e-05	143	55.6561	2.5403e-05	129
	miR-297	ND	ND	ND	ND	ND	ND	ND	ND	ND	2.10513	2.60352e-06	462	9.29033	4.24037e-06	239
	miR-320c	ND	ND	ND	ND	ND	ND	ND	ND	ND	ND	ND	ND	2.86809	1.30908e-06	353
	miR-331-5p	ND	ND	ND	ND	ND	ND	ND	ND	ND	0.617628	7.63851e-07	540	6.17108	2.81666e-06	271
	miR-365a-3p	ND	ND	ND	ND	ND	ND	ND	ND	ND	13.1028	1.62048e-05	214	7.05433	3.2198e-06	259
	miR-375	ND	ND	ND	ND	ND	ND	ND	ND	ND	4.33263	5.35838e-06	363	0.0125561	5.73096e-09	562
	miR-448	ND	ND	ND	ND	ND	ND	ND	ND	ND	2.10513	2.60352e-06	464	4.02656	1.83784e-06	316
	miR-449a	ND	ND	ND	ND	ND	ND	ND	ND	ND	ND	ND	ND	5.99308	2.73542e-06	273
	miR-449b-5p	ND	ND	ND	ND	ND	ND	ND	ND	ND	0.617628	7.63851e-07	543	ND	ND	ND
	miR-449c-5p	ND	ND	ND	ND	ND	ND	ND	ND	ND	ND	ND	ND	0.0125561	5.73096e-09	566
	miR-455-5p	ND	ND	ND	ND	ND	ND	ND	ND	ND	ND	ND	ND	0.0125561	5.73096e-09	567
	miR-483-3p	ND	ND	ND	ND	ND	ND	ND	ND	ND	ND	ND	ND	319.664	0.000145904	70
	miR-483-5p	ND	ND	ND	ND	ND	ND	ND	ND	ND	2.39847	2.9663e-06	426	3.36833	1.5374e-06	331
	miR-485-5p	ND	ND	ND	ND	ND	ND	ND	ND	ND	2.10513	2.60352e-06	468	ND	ND	ND
	miR-488-3p	ND	ND	ND	ND	ND	ND	ND	ND	ND	2.10513	2.60352e-06	465	1.88656	8.61078e-07	389
	miR-494	ND	ND	ND	ND	ND	ND	ND	ND	ND	ND	ND	ND	4.50085	2.05432e-06	301
	miR-506-3p	ND	ND	ND	ND	ND	ND	ND	ND	ND	1.36013	1.68214e-06	508	4.08809	1.86592e-06	313
	miR-507	ND	ND	ND	ND	ND	ND	ND	ND	ND	ND	ND	ND	7.40885	3.38161e-06	254
	miR-509-3-5p	ND	ND	ND	ND	ND	ND	ND	ND	ND	2.84763	3.5218e-06	422	0.94331	4.30554e-07	449
	miR-513b	ND	ND	ND	25.2955	3.80769e-05	113	ND	ND	ND	2.84763	3.5218e-06	419	1.94731	8.88808e-07	381
	miR-517a-3p	ND	ND	ND	ND	ND	ND	ND	ND	ND	0.746044	9.2267e-07	519	0.0125561	5.73096e-09	564
	miR-518c-3p	ND	ND	ND	ND	ND	ND	ND	ND	ND	2.10513	2.60352e-06	463	6.83433	3.11938e-06	262
	miR-519c-3p	ND	ND	ND	ND	ND	ND	ND	ND	ND	ND	ND	ND	1.82685	8.33826e-07	390
	miR-520f	ND	ND	ND	ND	ND	ND	ND	ND	ND	3.59013	4.44009e-06	392	1.62285	7.40714e-07	395
	miR-523-3p	ND	ND	ND	ND	ND	ND	ND	ND	ND	ND	ND	ND	0.280556	1.28054e-07	531
	miR-524-3p	ND	ND	ND	ND	ND	ND	ND	ND	ND	1.36013	1.68214e-06	510	0.816556	3.727e-07	473
	miR-548b-5p	ND	ND	ND	ND	ND	ND	ND	ND	ND	1.36013	1.68214e-06	504	8.41708	3.8418e-06	243
	miR-549	ND	ND	ND	ND	ND	ND	ND	ND	ND	ND	ND	ND	91.2483	4.16484e-05	110
	miR-556-3p	ND	ND	ND	ND	ND	ND	ND	ND	ND	3.59013	4.44009e-06	393	0.816556	3.727e-07	472
	miR-558	ND	ND	ND	ND	ND	ND	ND	ND	ND	5.07763	6.27976e-06	342	ND	ND	ND
	miR-564	ND	ND	ND	ND	ND	ND	ND	ND	ND	ND	ND	ND	ND	ND	ND
	miR-567	ND	ND	ND	ND	ND	ND	ND	ND	ND	0.617628	7.63851e-07	541	2.95656	1.34946e-06	351
	miR-583	ND	ND	ND	ND	ND	ND	ND	ND	ND	ND	ND	ND	2.38131	1.0869e-06	371
	miR-586	ND	ND	ND	ND	ND	ND	ND	ND	ND	ND	ND	ND	1.61856	7.38756e-07	405
	miR-593-3p	ND	ND	ND	ND	ND	ND	ND	ND	ND	2.10513	2.60352e-06	461	13.7203	6.26235e-06	210
	miR-599	ND	ND	ND	ND	ND	ND	ND	ND	ND	2.84763	3.5218e-06	421	4.13033	1.8852e-06	311
	miR-612	ND	ND	ND	ND	ND	ND	ND	ND	ND	1.36013	1.68214e-06	502	16.5248	7.54242e-06	197
	miR-628-5p	ND	ND	ND	33.9135	5.10495e-05	110	0.143198	1.06129e-06	249	ND	ND	ND	21.1283	9.64358e-06	187
	miR-630	ND	ND	ND	ND	ND	ND	ND	ND	ND	166.26	0.000205622	78	2.43656	1.11211e-06	365
	miR-638	ND	ND	ND	ND	ND	ND	ND	ND	ND	1.36013	1.68214e-06	506	7.24879	3.30856e-06	257
	miR-645	ND	ND	ND	ND	ND	ND	ND	ND	ND	1.36013	1.68214e-06	503	8.69633	3.96925e-06	242
	miR-650	ND	ND	ND	ND	ND	ND	ND	ND	ND	0.617628	7.63851e-07	542	1.75885	8.02789e-07	394
	miR-661	ND	ND	ND	ND	ND	ND	ND	ND	ND	1.36013	1.68214e-06	505	7.35485	3.35696e-06	256
	miR-662	ND	ND	ND	ND	ND	ND	ND	ND	ND	1.36013	1.68214e-06	507	6.20508	2.83218e-06	270
	miR-665	ND	ND	ND	ND	ND	ND	ND	ND	ND	0.617628	7.63851e-07	539	28.2643	1.29007e-05	171
	miR-711	ND	ND	ND	ND	ND	ND	ND	ND	ND	ND	ND	ND	0.0125561	5.73096e-09	568
	miR-764	ND	ND	ND	ND	ND	ND	ND	ND	ND	3.59013	4.44009e-06	394	ND	ND	ND
	miR-770-5p	ND	ND	ND	ND	ND	ND	ND	ND	ND	2.10513	2.60352e-06	460	30.9943	1.41467e-05	163
	miR-873-5p	ND	ND	ND	ND	ND	ND	ND	ND	ND	6.24776	7.72692e-06	313	4.29508	1.9604e-06	306
	miR-875-3p	ND	ND	ND	ND	ND	ND	ND	ND	ND	ND	ND	ND	10.5663	4.82278e-06	229
	miR-885-3p	ND	ND	ND	ND	ND	ND	ND	ND	ND	1.36013	1.68214e-06	511	0.548556	2.50377e-07	503
	miR-888-5p	ND	ND	ND	ND	ND	ND	ND	ND	ND	4.33263	5.35838e-06	362	34.8083	1.58875e-05	149
	miR-891a	ND	ND	ND	ND	ND	ND	ND	ND	ND	7.06847	8.74193e-06	298	3.24685	1.48195e-06	333
	miR-944	ND	ND	ND	ND	ND	ND	ND	ND	ND	ND	ND	ND	4.86656	2.22124e-06	291
	miR-95	ND	ND	ND	101.805	0.000153246	81	10.4749	7.7633e-05	98	3.59013	4.44009e-06	391	3.23285	1.47556e-06	334
ND: Below the detection level or non-detected
* In a few cases, the probes used were not able to distinguish between similar sequences miRNAs.
