# Supplementary material for: MicroRNA Expression Differences in Human Hematopoietic Cell Lineages Enable Regulated Transgene Expression
Source: PLoS One. 2014 Jul 16;9(7):e102259. doi: 10.1371/journal.pone.0102259 (PMC4100820; doi:10.1371/journal.pone.0102259)
Supplement: Table S3 — miRNA profile in hematopoietic cell lines. (XLS) [file pone.0102259.s006.xls]

## Sheet: Sheet1
	Table S3. miRNA profile in hematological cell lines.
		Meg01		Jurkat		Raji		U937		K562
	Gene Name	Expression	Rank	Expression	Rank	Expression	Rank	Expression	Rank	Expression	Rank
	let-7a	1063	17	2126.75	13	750.875	15	890.125	16	233.25	35
	let-7b	18.625	197	495.75	29	21.875	112	ND	ND	ND	ND
	let-7c	94.625	80	50.75	107	37.875	86	29.125	111	10.25	193
	let-7d	148.625	59	2252.75	12	900.875	13	1054.12	14	29.25	104
	let-7e	239.625	52	80.75	81	37.875	83	128.125	51	140.25	46
	let-7f	272.625	47	2040.75	14	865.875	14	1518.12	11	104.25	53
	let-7g	284.625	45	3787.75	6	2278.88	7	3198.12	6	35.25	94
	let-7i	26.625	153	1234.75	18	462.875	16	642.125	21	3.25	297
	miR-1	12.625	252	18.75	237	9.875	217	3.125	370	ND	ND
	miR-100	19.625	192	7.75	419	3.875	344	ND	ND	3.25	296
	miR-101	258.625	48	92.75	74	62.875	55	58.125	78	95.25	58
	miR-103	1334.62	11	1517.75	17	312.875	22	890.125	17	449.25	20
	miR-105	ND	ND	ND	ND	ND	ND	ND	ND	ND	ND
	miR-106a/17*	279.625	46	323.75	40	168.875	34	328.125	30	507.25	18
	miR-106b	464.625	32	664.75	25	295.875	23	373.125	27	351.25	28
	miR-107	138.625	62	99.75	69	19.875	126	62.125	76	29.25	106
	miR-10a	70.625	94	56.75	101	62.875	56	64.125	74	216.25	36
	miR-10b	26.625	154	25.75	161	7.875	248	7.125	293	5.25	264
	miR-1178	3.625	398	6.75	458	ND	ND	ND	ND	ND	ND
	miR-1179	1.625	437	13.75	301	0.875	399	6.125	315	ND	ND
	miR-1180	2.625	421	5.75	476	ND	ND	3.125	363	8.25	217
	miR-1181	11.625	265	23.75	178	21.875	116	14.125	176	13.25	167
	miR-1182	23.625	168	49.75	112	21.875	114	21.125	136	22.25	128
	miR-1183	6.625	346	20.75	210	0.875	398	10.125	246	4.25	281
	miR-1185	2.625	422	8.75	402	ND	ND	ND	ND	ND	ND
	miR-1197	1.625	438	1.75	547	ND	ND	ND	ND	ND	ND
	miR-1200	ND	ND	ND	ND	ND	ND	ND	ND	ND	ND
	miR-1201	ND	ND	6.75	463	2.875	366	11.125	224	ND	ND
	miR-1203	12.625	253	20.75	206	17.875	139	9.125	253	8.25	215
	miR-1204	ND	ND	4.75	502	ND	ND	5.125	322	ND	ND
	miR-1205	ND	ND	6.75	464	ND	ND	ND	ND	ND	ND
	miR-1206	44.625	118	45.75	116	27.875	94	26.125	117	42.25	85
	miR-122	13.625	240	19.75	219	11.875	195	10.125	236	ND	ND
	miR-1225-3p	ND	ND	11.75	339	5.875	291	ND	ND	ND	ND
	miR-1226	ND	ND	7.75	433	ND	ND	ND	ND	ND	ND
	miR-1227	4.625	379	10.75	359	ND	ND	2.125	386	ND	ND
	miR-1228	ND	ND	ND	ND	ND	ND	ND	ND	ND	ND
	miR-1231	16.625	212	24.75	169	17.875	138	17.125	156	1.25	328
	miR-1233	ND	ND	1.75	550	ND	ND	2.125	394	ND	ND
	miR-1236	ND	ND	0.75	562	ND	ND	ND	ND	ND	ND
	miR-124	ND	ND	3.75	514	ND	ND	4.125	342	ND	ND
	miR-1243	8.625	306	19.75	223	10.875	202	3.125	368	ND	ND
	miR-1244	13.625	241	22.75	187	8.875	228	19.125	146	6.25	241
	miR-1245	9.625	295	10.75	353	10.875	210	3.125	369	ND	ND
	miR-1246	1243.62	13	97.75	70	15.875	153	276.125	34	266.25	32
	miR-1247	12.625	254	19.75	221	15.875	157	1.125	413	4.25	289
	miR-1248	ND	ND	6.75	465	2.875	367	ND	ND	ND	ND
	miR-1250	ND	ND	ND	ND	ND	ND	ND	ND	1.25	321
	miR-1251	13.625	242	0.75	557	ND	ND	0.125	426	ND	ND
	miR-1252	ND	ND	ND	ND	ND	ND	ND	ND	ND	ND
	miR-1253	0.625	464	8.75	408	3.875	343	3.125	381	ND	ND
	miR-1254	5.625	364	11.75	327	5.875	290	2.125	401	ND	ND
	miR-1255a	17.625	204	28.75	148	14.875	165	14.125	181	22.25	129
	miR-1256	3.625	399	ND	ND	ND	ND	ND	ND	ND	ND
	miR-1257	ND	ND	ND	ND	ND	ND	ND	ND	ND	ND
	miR-1258	ND	ND	12.75	315	ND	ND	ND	ND	ND	ND
	miR-1259	ND	ND	9.75	379	4.875	316	6.125	310	1.25	334
	miR-125a-3p	20.625	184	16.75	257	12.875	188	7.125	290	18.25	147
	miR-125a-5p	479.625	31	21.75	190	ND	ND	71.125	70	327.25	30
	miR-125b	539.625	29	24.75	166	40.875	80	13.125	188	13.25	168
	miR-126	1933.62	9	82.75	80	7.875	242	75.125	67	1459.25	12
	miR-1260	609.625	21	351.75	37	175.875	31	219.125	40	782.25	17
	miR-1261	ND	ND	ND	ND	ND	ND	ND	ND	ND	ND
	miR-1262	0.625	465	10.75	365	14.875	170	ND	ND	ND	ND
	miR-1263	7.625	323	6.75	454	4.875	318	5.125	326	ND	ND
	miR-1266	ND	ND	12.75	316	2.875	358	7.125	299	ND	ND
	miR-1268	10.625	274	20.75	208	10.875	201	7.125	291	7.25	233
	miR-1269	ND	ND	9.75	380	10.875	211	ND	ND	0.25	345
	miR-1271	ND	ND	11.75	340	ND	ND	ND	ND	4.25	271
	miR-1272	4.625	380	11.75	330	ND	ND	13.125	187	6.25	244
	miR-127-3p	13.625	243	ND	ND	ND	ND	ND	ND	0.25	339
	miR-1274a	1040.62	18	155.75	51	113.875	38	68.125	72	2837.25	6
	miR-1274b	357.625	41	90.75	76	49.875	69	72.125	69	973.25	14
	miR-1275	9.625	296	19.75	222	16.875	149	8.125	270	ND	ND
	miR-127-5p	20.625	185	10.75	347	15.875	161	10.125	232	19.25	143
	miR-1276	3.625	400	5.75	473	ND	ND	0.125	422	ND	ND
	miR-1277	17.625	205	16.75	259	11.875	197	10.125	237	1.25	331
	miR-1278	8.625	307	19.75	224	10.875	203	9.125	257	9.25	207
	miR-1279	0.625	466	10.75	366	13.875	180	0.125	431	3.25	306
	miR-128	30.625	144	69.75	90	11.875	193	30.125	110	25.25	120
	miR-1280	1.625	439	13.75	302	8.875	236	0.125	433	ND	ND
	miR-1281	15.625	218	2.75	531	ND	ND	7.125	287	ND	ND
	miR-1282	5.625	365	1.75	545	5.875	299	10.125	241	ND	ND
	miR-1283	82.625	88	70.75	88	87.875	43	56.125	80	69.25	67
	miR-1284	1.625	440	16.75	269	2.875	354	13.125	197	ND	ND
	miR-1285	7.625	324	10.75	354	1.875	385	5.125	332	ND	ND
	miR-1286	3.625	401	10.75	361	3.875	339	ND	ND	ND	ND
	miR-1287	13.625	244	30.75	144	3.875	328	13.125	196	13.25	169
	miR-1288	ND	ND	ND	ND	ND	ND	ND	ND	ND	ND
	miR-1289	14.625	229	28.75	149	26.875	97	21.125	134	19.25	141
	miR-1290	ND	ND	ND	ND	ND	ND	ND	ND	ND	ND
	miR-1291	7.625	325	7.75	423	1.875	390	0.125	441	ND	ND
	miR-1292	14.625	230	21.75	193	4.875	306	ND	ND	13.25	164
	miR-1293	4.625	381	17.75	253	10.875	205	17.125	161	7.25	222
	miR-129-3p	ND	ND	5.75	480	ND	ND	ND	ND	ND	ND
	miR-1294	ND	ND	2.75	537	ND	ND	2.125	393	ND	ND
	miR-129-5p	15.625	219	22.75	186	ND	ND	12.125	199	0.25	349
	miR-1296	ND	ND	9.75	381	ND	ND	ND	ND	ND	ND
	miR-1297	4.625	382	19.75	226	10.875	204	8.125	272	6.25	251
	miR-1298	14.625	231	37.75	128	21.875	115	35.125	103	20.25	136
	miR-1299	10.625	275	15.75	275	13.875	179	9.125	254	9.25	206
	miR-1301	6.625	347	17.75	251	7.875	252	19.125	147	ND	ND
	miR-1302	7.625	326	4.75	494	ND	ND	0.125	423	6.25	257
	miR-1303	3.625	402	6.75	459	ND	ND	ND	ND	ND	ND
	miR-1305	ND	ND	29.75	147	ND	ND	13.125	186	4.25	278
	miR-1306	ND	ND	ND	ND	ND	ND	ND	ND	ND	ND
	miR-1307	18.625	198	22.75	183	38.875	82	30.125	106	5.25	259
	miR-1308	120.625	65	77.75	83	53.875	66	36.125	100	94.25	59
	miR-130a	ND	ND	ND	ND	ND	ND	ND	ND	ND	ND
	miR-130b	62.625	100	282.75	43	53.875	64	83.125	63	368.25	25
	miR-132	23.625	169	52.75	104	12.875	181	17.125	160	38.25	91
	miR-1321	18.625	199	11.75	322	7.875	255	13.125	192	3.25	303
	miR-1322	11.625	266	10.75	351	7.875	257	ND	ND	ND	ND
	miR-1323	6.625	348	10.75	356	1.875	387	ND	ND	ND	ND
	miR-133a	1.625	441	5.75	478	ND	ND	5.125	321	0.25	356
	miR-133b	21.625	179	14.75	283	7.875	253	12.125	210	16.25	152
	miR-134	14.625	232	8.75	393	7.875	260	5.125	325	0.25	357
	miR-135a	5.625	366	10.75	358	ND	ND	ND	ND	2.25	307
	miR-135b	1.625	442	10.75	363	ND	ND	ND	ND	81.25	64
	miR-136	366.625	40	33.75	136	31.875	90	30.125	108	32.25	100
	miR-137	25.625	157	21.75	192	20.875	121	9.125	252	34.25	96
	miR-138	ND	ND	ND	ND	ND	ND	ND	ND	ND	ND
	miR-139-5p	ND	ND	0.75	563	ND	ND	ND	ND	ND	ND
	miR-140-3p	ND	ND	1.75	551	ND	ND	ND	ND	ND	ND
	miR-140-5p	59.625	103	85.75	78	41.875	77	46.125	88	49.25	77
	miR-141	ND	ND	ND	ND	ND	ND	ND	ND	ND	ND
	miR-142-3p	18294.6	1	32890.8	1	8127.88	2	11250.1	2	7413.25	4
	miR-142-5p	429.625	33	967.75	21	333.875	21	276.125	33	197.25	39
	miR-143	6.625	349	31.75	143	12.875	182	12.125	205	13.25	170
	miR-144	960.625	19	14.75	281	1.875	382	ND	ND	193.25	40
	miR-145	2.625	423	7.75	431	ND	ND	24.125	120	21.25	133
	miR-1469	3.625	403	4.75	498	ND	ND	1.125	410	ND	ND
	miR-146a	25.625	158	36.75	130	182.875	29	126.125	52	11.25	182
	miR-146b-3p	1.625	443	16.75	270	11.875	198	12.125	206	11.25	186
	miR-146b-5p	27.625	151	7.75	417	7.875	261	13.125	193	9.25	204
	miR-147	7.625	327	26.75	158	18.875	132	12.125	202	6.25	246
	miR-1470	7.625	328	4.75	495	4.875	323	ND	ND	9.25	201
	miR-147b	ND	ND	ND	ND	ND	ND	ND	ND	0.25	340
	miR-148a	312.625	43	923.75	22	425.875	18	851.125	18	294.25	31
	miR-148b	400.625	36	396.75	35	178.875	30	214.125	43	264.25	33
	miR-149	ND	ND	7.75	434	ND	ND	ND	ND	ND	ND
	miR-150	ND	ND	1013.75	20	ND	ND	ND	ND	ND	ND
	miR-151-3p	7.625	329	7.75	424	ND	ND	ND	ND	11.25	181
	miR-151-5p	93.625	82	40.75	120	ND	ND	ND	ND	126.25	48
	miR-152	7.625	330	9.75	375	2.875	360	9.125	264	ND	ND
	miR-153	9.625	297	18.75	238	6.875	269	19.125	148	9.25	203
	miR-1537	25.625	159	42.75	119	26.875	96	89.125	59	28.25	110
	miR-1538	10.625	276	15.75	276	2.875	356	5.125	330	ND	ND
	miR-1539	ND	ND	0.75	564	ND	ND	0.125	427	ND	ND
	miR-154	81.625	90	20.75	200	7.875	249	8.125	277	ND	ND
	miR-155	100.625	74	19.75	215	230.875	26	232.125	39	9.25	202
	miR-15a	9.625	298	3729.75	7	1575.88	10	2881.12	8	837.25	16
	miR-15b	2336.62	8	3543.75	8	1903.88	9	3168.12	7	1928.25	8
	miR-16	874.625	20	4008.75	5	2210.88	8	3491.12	5	1285.25	13
	miR-181a	2396.62	7	2534.75	10	147.875	35	217.125	42	41.25	87
	miR-181b/d*	111.625	69	141.75	54	22.875	109	25.125	119	12.25	176
	miR-181c	19.625	193	48.75	114	ND	ND	ND	ND	0.25	342
	miR-1825	21.625	180	18.75	234	15.875	158	15.125	168	6.25	243
	miR-1827	3.625	404	ND	ND	ND	ND	ND	ND	ND	ND
	miR-183	130.625	64	134.75	57	16.875	144	24.125	122	101.25	55
	miR-184	21.625	181	7.75	418	15.875	163	14.125	180	2.25	312
	miR-185	1.625	444	23.75	180	4.875	305	7.125	297	86.25	63
	miR-186	36.625	131	74.75	84	37.875	84	26.125	116	25.25	121
	miR-187	7.625	331	4.75	496	ND	ND	2.125	387	ND	ND
	miR-188-3p	ND	ND	4.75	503	ND	ND	ND	ND	ND	ND
	miR-188-5p	20.625	186	11.75	321	18.875	136	15.125	167	10.25	195
	miR-18a	75.625	91	104.75	67	45.875	72	63.125	75	202.25	38
	miR-18b	32.625	141	138.75	56	24.875	100	22.125	129	86.25	62
	miR-190	6.625	350	5.75	472	ND	ND	ND	ND	ND	ND
	miR-1908	1.625	445	23.75	181	9.875	216	8.125	274	9.25	208
	miR-1909	2.625	424	17.75	254	6.875	270	4.125	350	ND	ND
	miR-190b	29.625	147	35.75	132	ND	ND	2.125	383	ND	ND
	miR-191	1294.62	12	1572.75	16	364.875	19	1145.12	13	893.25	15
	miR-1910	ND	ND	ND	ND	ND	ND	ND	ND	ND	ND
	miR-1911	ND	ND	7.75	435	6.875	281	1.125	416	ND	ND
	miR-1912	ND	ND	26.75	159	ND	ND	ND	ND	ND	ND
	miR-1913	3.625	405	11.75	333	ND	ND	6.125	301	5.25	266
	miR-1914	ND	ND	2.75	538	ND	ND	ND	ND	ND	ND
	miR-1915	9.625	299	4.75	492	0.875	402	ND	ND	16.25	149
	miR-192	97.625	75	121.75	59	85.875	45	87.125	61	106.25	52
	miR-193a-3p	250.625	49	213.75	45	172.875	32	198.125	46	213.25	37
	miR-193a-5p	ND	ND	10.75	367	ND	ND	4.125	339	ND	ND
	miR-193b	9.625	300	16.75	266	61.875	58	20.125	137	40.25	88
	miR-194	10.625	277	4.75	491	ND	ND	ND	ND	ND	ND
	miR-195	20.625	187	25.75	163	2.875	349	5.125	329	8.25	216
	miR-196a	24.625	162	144.75	53	16.875	143	111.125	53	53.25	72
	miR-196b	139.625	61	2.75	527	ND	ND	367.125	28	ND	ND
	miR-197	13.625	245	31.75	141	4.875	304	17.125	162	21.25	134
	miR-1973	15.625	220	8.75	392	12.875	191	ND	ND	3.25	292
	miR-1974	35.625	134	18.75	232	7.875	250	7.125	294	158.25	43
	miR-1975	16.625	213	5.75	469	5.875	296	ND	ND	0.25	347
	miR-1976	2.625	425	0.75	561	2.875	373	0.125	440	5.25	270
	miR-1977	22.625	173	34.75	134	17.875	137	19.125	143	58.25	70
	miR-1978	ND	ND	11.75	341	ND	ND	4.125	338	ND	ND
	miR-1979	229.625	53	83.75	79	69.875	53	245.125	35	466.25	19
	miR-198	ND	ND	3.75	515	ND	ND	ND	ND	ND	ND
	miR-199a/b*	105.625	72	25.75	160	7.875	247	132.125	50	22.25	127
	miR-199a-5p	7.625	332	21.75	198	8.875	230	10.125	238	13.25	171
	miR-199b-5p	166.625	57	8.75	388	ND	ND	234.125	37	2.25	310
	miR-19a	132.625	63	204.75	46	86.875	44	210.125	45	394.25	23
	miR-19b	4191.62	5	4295.75	4	2934.88	5	5099.12	4	6782.25	5
	miR-200a	11.625	267	6.75	449	2.875	363	9.125	265	4.25	283
	miR-200b	14.625	233	23.75	176	24.875	103	9.125	250	13.25	172
	miR-200c	0.625	467	27.75	153	ND	ND	ND	ND	ND	ND
	miR-202	3.625	406	5.75	474	12.875	192	9.125	256	4.25	282
	miR-203	26.625	155	23.75	174	20.875	120	18.125	150	13.25	165
	miR-204	6.625	351	10.75	357	15.875	162	15.125	169	10.25	196
	miR-205	13.625	246	10.75	350	10.875	209	7.125	292	2.25	316
	miR-2052	ND	ND	3.75	516	ND	ND	ND	ND	ND	ND
	miR-2053	23.625	170	20.75	202	16.875	146	3.125	367	4.25	288
	miR-2054	7.625	333	8.75	396	10.875	212	5.125	324	ND	ND
	miR-206	73.625	92	73.75	87	57.875	62	61.125	77	70.25	66
	miR-208a	8.625	308	31.75	142	18.875	131	24.125	121	3.25	298
	miR-208b	9.625	301	7.75	420	5.875	294	11.125	222	7.25	227
	miR-20a/b*	5861.62	4	6162.75	3	3177.88	3	7454.12	3	10655.2	3
	miR-21	1465.62	10	333.75	38	2619.88	6	652.125	20	1565.25	10
	miR-210	9.625	302	18.75	239	8.875	234	ND	ND	8.25	210
	miR-211	ND	ND	ND	ND	ND	ND	ND	ND	ND	ND
	miR-2110	ND	ND	ND	ND	ND	ND	ND	ND	ND	ND
	miR-2113	ND	ND	3.75	517	ND	ND	2.125	389	ND	ND
	miR-2114	ND	ND	12.75	317	7.875	254	ND	ND	ND	ND
	miR-2115	ND	ND	5.75	481	ND	ND	4.125	341	0.25	360
	miR-2116	ND	ND	ND	ND	ND	ND	ND	ND	ND	ND
	miR-2117	14.625	234	10.75	349	8.875	238	ND	ND	6.25	236
	miR-212	1.625	446	20.75	212	ND	ND	ND	ND	ND	ND
	miR-214	47.625	114	40.75	121	41.875	78	23.125	125	99.25	57
	miR-215	10.625	278	17.75	247	1.875	379	7.125	300	0.25	355
	miR-216a	ND	ND	15.75	280	3.875	334	0.125	438	0.25	365
	miR-217	ND	ND	ND	ND	ND	ND	ND	ND	ND	ND
	miR-218	10.625	279	9.75	374	6.875	279	3.125	375	28.25	112
	miR-219-1-3p	ND	ND	10.75	368	7.875	258	2.125	399	ND	ND
	miR-219-2-3p	ND	ND	ND	ND	ND	ND	ND	ND	ND	ND
	miR-219-5p	10.625	280	16.75	264	4.875	312	ND	ND	2.25	309
	miR-22	46.625	115	27.75	150	20.875	119	0.125	429	93.25	60
	miR-220a	6.625	352	6.75	455	2.875	364	ND	ND	ND	ND
	miR-220b	ND	ND	ND	ND	ND	ND	ND	ND	ND	ND
	miR-220c	3.625	407	8.75	399	ND	ND	9.125	247	ND	ND
	miR-221	547.625	28	203.75	47	ND	ND	334.125	29	39.25	89
	miR-222	45.625	117	50.75	108	22.875	110	77.125	66	6.25	237
	miR-223	3248.62	6	715.75	23	38.875	81	2661.12	9	1661.25	9
	miR-224	7.625	334	10.75	355	1.875	386	8.125	283	ND	ND
	miR-2276	2.625	426	8.75	403	ND	ND	ND	ND	3.25	291
	miR-2277	ND	ND	ND	ND	ND	ND	ND	ND	ND	ND
	miR-2278	ND	ND	1.75	552	ND	ND	ND	ND	ND	ND
	miR-23a	576.625	23	73.75	85	1.875	374	680.125	19	142.25	44
	miR-23b	33.625	138	51.75	105	7.875	243	16.125	165	12.25	178
	miR-24	1042.62	16	113.75	64	3.875	327	642.125	22	173.25	41
	miR-25	1105.62	14	2647.75	9	1044.88	12	1539.12	10	2357.25	7
	miR-26a	590.625	22	573.75	27	256.875	25	467.125	24	419.25	22
	miR-26b	42.625	122	43.75	117	34.875	88	38.125	97	33.25	97
	miR-27a	69.625	97	ND	ND	ND	ND	55.125	81	1.25	326
	miR-27b	402.625	35	414.75	33	208.875	28	376.125	26	440.25	21
	miR-28-3p	ND	ND	ND	ND	ND	ND	ND	ND	ND	ND
	miR-28-5p	1.625	447	11.75	336	3.875	338	10.125	244	0.25	352
	miR-296-3p	ND	ND	ND	ND	ND	ND	ND	ND	ND	ND
	miR-296-5p	20.625	188	162.75	49	51.875	67	16.125	164	3.25	300
	miR-297	0.625	468	8.75	409	5.875	293	4.125	354	ND	ND
	miR-298	5.625	367	13.75	297	14.875	168	11.125	217	1.25	330
	miR-299-3p	ND	ND	19.75	228	2.875	352	ND	ND	1.25	325
	miR-299-5p	23.625	171	2.75	530	ND	ND	ND	ND	ND	ND
	miR-29a	571.625	24	434.75	32	1459.88	11	1019.12	15	357.25	26
	miR-29b	48.625	113	130.75	58	118.875	37	47.125	87	32.25	99
	miR-29c	486.625	30	1972.75	15	218.875	27	280.125	32	107.25	51
	miR-300	25.625	160	31.75	139	19.875	129	18.125	151	20.25	138
	miR-301a	120.625	66	290.75	41	21.875	113	68.125	73	50.25	75
	miR-301b	ND	ND	10.75	369	ND	ND	ND	ND	ND	ND
	miR-302a	4.625	383	11.75	331	ND	ND	12.125	200	2.25	314
	miR-302b	11.625	268	15.75	274	1.875	380	10.125	245	8.25	214
	miR-302c	38.625	128	68.75	91	60.875	59	42.125	91	31.25	103
	miR-302d	ND	ND	13.75	304	6.875	271	1.125	415	ND	ND
	miR-302e	ND	ND	7.75	436	ND	ND	ND	ND	ND	ND
	miR-302f	19.625	194	34.75	135	28.875	92	6.125	305	14.25	163
	miR-30a	50.625	110	56.75	102	85.875	46	26.125	115	32.25	101
	miR-30b	560.625	25	450.75	31	434.875	17	457.125	25	353.25	27
	miR-30c	49.625	111	57.75	99	15.875	154	45.125	89	24.25	123
	miR-30d	36.625	132	42.75	118	51.875	68	42.125	92	25.25	119
	miR-30e	55.625	107	49.75	111	61.875	57	35.125	101	29.25	107
	miR-31	6.625	353	9.75	377	ND	ND	ND	ND	4.25	272
	miR-32	42.625	123	91.75	75	41.875	76	27.125	114	45.25	81
	miR-320a	36.625	133	70.75	89	44.875	74	41.125	96	21.25	132
	miR-320b	ND	ND	ND	ND	ND	ND	ND	ND	ND	ND
	miR-320c	89.625	85	120.75	61	72.875	51	74.125	68	119.25	50
	miR-320d	ND	ND	7.75	437	ND	ND	ND	ND	ND	ND
	miR-323-3p	3.625	408	10.75	362	ND	ND	ND	ND	ND	ND
	miR-323-5p	ND	ND	9.75	382	7.875	259	7.125	296	ND	ND
	miR-324-3p	10.625	281	38.75	123	7.875	246	23.125	127	12.25	177
	miR-324-5p	82.625	89	117.75	63	14.875	164	10.125	233	12.25	179
	miR-326	8.625	309	8.75	395	ND	ND	5.125	317	6.25	253
	miR-328	6.625	354	7.75	426	1.875	391	5.125	333	2.25	317
	miR-329	24.625	163	10.75	346	2.875	359	5.125	331	ND	ND
	miR-330-3p	4.625	384	ND	ND	0.875	393	0.125	442	ND	ND
	miR-330-5p	11.625	269	8.75	394	1.875	388	6.125	314	20.25	140
	miR-331-3p	13.625	247	50.75	109	5.875	287	13.125	195	6.25	245
	miR-331-5p	ND	ND	8.75	411	1.875	389	ND	ND	ND	ND
	miR-335	185.625	55	12.75	307	15.875	160	14.125	179	5.25	262
	miR-337-3p	144.625	60	8.75	389	0.875	401	ND	ND	ND	ND
	miR-337-5p	38.625	129	2.75	529	2.875	372	ND	ND	ND	ND
	miR-338-5p	ND	ND	ND	ND	ND	ND	ND	ND	ND	ND
	miR-339-3p	ND	ND	3.75	518	0.875	403	0.125	444	ND	ND
	miR-339-5p	0.625	469	ND	ND	ND	ND	ND	ND	ND	ND
	miR-33a	ND	ND	4.75	504	ND	ND	6.125	303	1.25	333
	miR-33b	11.625	270	9.75	373	3.875	340	3.125	380	15.25	156
	miR-340	393.625	37	400.75	34	9.875	213	195.125	47	104.25	54
	miR-342-3p	106.625	71	635.75	26	83.875	48	87.125	62	47.25	79
	miR-342-5p	5.625	368	11.75	328	ND	ND	1.125	406	1.25	336
	miR-345	1.625	448	40.75	122	7.875	245	8.125	276	7.25	230
	miR-346	7.625	335	8.75	397	11.875	200	4.125	348	ND	ND
	miR-34a	7.625	336	27.75	151	1.875	375	4.125	357	ND	ND
	miR-34b	24.625	164	29.75	145	15.875	155	17.125	158	20.25	139
	miR-34c-3p	16.625	214	26.75	155	12.875	184	9.125	255	24.25	124
	miR-34c-5p	2.625	427	14.75	289	12.875	190	4.125	347	12.25	180
	miR-361-3p	17.625	206	13.75	291	19.875	130	18.125	152	6.25	242
	miR-361-5p	33.625	139	93.75	73	ND	ND	55.125	82	26.25	116
	miR-362-3p	29.625	148	60.75	97	ND	ND	68.125	71	12.25	175
	miR-362-5p	34.625	137	54.75	103	4.875	302	51.125	84	25.25	118
	miR-363	3.625	409	715.75	24	6.875	266	3.125	374	8.25	218
	miR-365	ND	ND	ND	ND	4.875	301	ND	ND	ND	ND
	miR-367	ND	ND	12.75	318	4.875	314	2.125	402	ND	ND
	miR-369-3p	243.625	50	18.75	230	4.875	309	ND	ND	ND	ND
	miR-369-5p	ND	ND	4.75	505	6.875	283	4.125	352	13.25	174
	miR-370	16.625	215	25.75	164	9.875	214	12.125	207	ND	ND
	miR-371-3p	1.625	449	6.75	461	2.875	365	2.125	403	ND	ND
	miR-371-5p	6.625	355	18.75	241	1.875	378	6.125	313	ND	ND
	miR-372	8.625	310	7.75	422	5.875	295	4.125	355	1.25	335
	miR-373	ND	ND	7.75	438	ND	ND	ND	ND	ND	ND
	miR-374a	57.625	105	95.75	72	26.875	95	90.125	58	100.25	56
	miR-374b	11.625	271	102.75	68	19.875	125	57.125	79	48.25	78
	miR-375	3.625	410	13.75	300	ND	ND	0.125	418	ND	ND
	miR-376a	337.625	42	6.75	446	ND	ND	ND	ND	ND	ND
	miR-376b	43.625	119	10.75	344	0.875	400	11.125	226	2.25	315
	miR-376c	393.625	38	6.75	445	ND	ND	ND	ND	ND	ND
	miR-377	558.625	26	ND	ND	8.875	225	ND	ND	3.25	293
	miR-378	60.625	101	49.75	110	105.875	39	49.125	85	49.25	76
	miR-379	70.625	95	37.75	124	34.875	89	18.125	149	27.25	115
	miR-380	ND	ND	21.75	199	3.875	331	5.125	328	5.25	267
	miR-381	1.625	450	4.75	500	ND	ND	ND	ND	ND	ND
	miR-382	72.625	93	ND	ND	ND	ND	ND	ND	ND	ND
	miR-383	91.625	84	108.75	65	84.875	47	95.125	56	53.25	73
	miR-384	5.625	369	4.75	497	3.875	347	9.125	262	ND	ND
	miR-409-3p	11.625	272	11.75	324	14.875	169	31.125	105	6.25	239
	miR-409-5p	10.625	282	1.75	544	ND	ND	1.125	412	ND	ND
	miR-410	97.625	76	18.75	231	12.875	185	15.125	170	11.25	184
	miR-412	5.625	370	27.75	152	ND	ND	10.125	227	ND	ND
	miR-421	10.625	283	13.75	293	10.875	207	8.125	273	ND	ND
	miR-422a	1.625	451	1.75	548	0.875	405	ND	ND	ND	ND
	miR-423-3p	18.625	200	47.75	115	7.875	244	28.125	113	42.25	84
	miR-423-5p	95.625	79	181.75	48	88.875	42	93.125	57	134.25	47
	miR-424	60.625	102	97.75	71	ND	ND	108.125	54	56.25	71
	miR-425	43.625	120	80.75	82	19.875	127	43.125	90	28.25	111
	miR-429	5.625	371	19.75	225	4.875	308	ND	ND	4.25	276
	miR-431	288.625	44	6.75	447	17.875	142	19.125	144	8.25	213
	miR-432	58.625	104	3.75	509	ND	ND	1.125	411	2.25	320
	miR-433	30.625	145	10.75	345	ND	ND	ND	ND	ND	ND
	miR-448	ND	ND	19.75	229	11.875	196	ND	ND	ND	ND
	miR-449a	2.625	428	3.75	512	6.875	284	3.125	376	ND	ND
	miR-449b	ND	ND	8.75	412	ND	ND	1.125	409	ND	ND
	miR-449c	ND	ND	ND	ND	ND	ND	ND	ND	ND	ND
	miR-450a	31.625	142	118.75	62	ND	ND	41.125	94	6.25	238
	miR-450b-3p	1.625	452	18.75	242	2.875	353	12.125	212	ND	ND
	miR-450b-5p	35.625	135	35.75	131	19.875	128	29.125	112	20.25	137
	miR-451	108.625	70	2.75	528	ND	ND	ND	ND	36.25	93
	miR-452	20.625	189	18.75	235	12.875	186	10.125	235	22.25	131
	miR-453	6.625	356	11.75	326	6.875	274	0.125	435	6.25	258
	miR-454	22.625	174	37.75	126	8.875	226	3.125	371	16.25	153
	miR-455-3p	25.625	161	20.75	201	ND	ND	22.125	128	ND	ND
	miR-455-5p	ND	ND	7.75	439	ND	ND	9.125	248	ND	ND
	miR-483-3p	10.625	284	21.75	195	13.875	176	0.125	430	ND	ND
	miR-483-5p	ND	ND	ND	ND	ND	ND	ND	ND	1.25	322
	miR-484	84.625	87	150.75	52	53.875	65	35.125	102	43.25	83
	miR-485-3p	57.625	106	ND	ND	3.875	326	0.125	437	0.25	364
	miR-485-5p	0.625	470	ND	ND	ND	ND	4.125	334	ND	ND
	miR-486-3p	117.625	68	14.75	282	11.875	199	ND	ND	120.25	49
	miR-487a	68.625	98	7.75	416	6.875	280	10.125	240	ND	ND
	miR-487b	92.625	83	7.75	415	ND	ND	7.125	286	7.25	232
	miR-488	8.625	311	5.75	470	3.875	346	0.125	439	ND	ND
	miR-489	ND	ND	ND	ND	ND	ND	ND	ND	ND	ND
	miR-490-3p	ND	ND	7.75	440	ND	ND	3.125	361	ND	ND
	miR-490-5p	5.625	372	11.75	329	9.875	223	0.125	432	ND	ND
	miR-491-3p	ND	ND	ND	ND	0.875	394	ND	ND	ND	ND
	miR-491-5p	1.625	453	19.75	227	3.875	332	3.125	379	ND	ND
	miR-492	21.625	182	61.75	95	47.875	71	49.125	86	24.25	122
	miR-493	2.625	429	7.75	432	ND	ND	ND	ND	ND	ND
	miR-494	96.625	78	73.75	86	37.875	85	136.125	49	68.25	69
	miR-495	552.625	27	12.75	306	6.875	272	11.125	221	11.25	187
	miR-496	31.625	143	18.75	233	8.875	233	8.125	275	10.25	199
	miR-497	ND	ND	ND	ND	ND	ND	ND	ND	ND	ND
	miR-498	0.625	471	8.75	410	ND	ND	ND	ND	2.25	308
	miR-499-3p	ND	ND	5.75	482	6.875	282	4.125	351	ND	ND
	miR-499-5p	1.625	454	8.75	406	2.875	361	ND	ND	ND	ND
	miR-500/501-5p*	7.625	337	14.75	288	ND	ND	8.125	266	ND	ND
	miR-501-3p	15.625	221	17.75	245	12.875	187	6.125	307	ND	ND
	miR-503	35.625	136	60.75	96	71.875	52	41.125	95	27.25	114
	miR-504	ND	ND	ND	ND	ND	ND	ND	ND	ND	ND
	miR-505	0.625	472	6.75	462	4.875	321	ND	ND	7.25	219
	miR-506	ND	ND	ND	ND	ND	ND	ND	ND	ND	ND
	miR-507	ND	ND	4.75	506	ND	ND	ND	ND	ND	ND
	miR-508-3p	5.625	373	13.75	298	23.875	108	10.125	228	0.25	351
	miR-508-5p	ND	ND	9.75	383	3.875	341	6.125	311	ND	ND
	miR-509-3-5p	ND	ND	3.75	519	ND	ND	ND	ND	ND	ND
	miR-509-3p	ND	ND	9.75	384	5.875	292	4.125	353	ND	ND
	miR-509-5p	ND	ND	ND	ND	ND	ND	ND	ND	ND	ND
	miR-510	15.625	222	1.75	543	ND	ND	3.125	365	2.25	318
	miR-511	ND	ND	8.75	413	ND	ND	ND	ND	ND	ND
	miR-512-3p	ND	ND	0.75	565	ND	ND	ND	ND	ND	ND
	miR-512-5p	8.625	312	6.75	452	ND	ND	3.125	362	6.25	254
	miR-513a-3p	14.625	235	25.75	165	25.875	99	17.125	155	18.25	145
	miR-513a-5p	ND	ND	11.75	342	ND	ND	2.125	385	ND	ND
	miR-513b	ND	ND	ND	ND	ND	ND	ND	ND	ND	ND
	miR-514	12.625	255	23.75	177	11.875	194	14.125	183	7.25	223
	miR-515-3p	12.625	256	24.75	171	ND	ND	14.125	175	3.25	302
	miR-515-5p	4.625	385	0.75	558	1.875	392	4.125	358	ND	ND
	miR-516a-3p	6.625	357	7.75	427	14.875	173	8.125	271	ND	ND
	miR-516a-5p	ND	ND	2.75	539	ND	ND	ND	ND	ND	ND
	miR-516b	ND	ND	8.75	414	ND	ND	ND	ND	ND	ND
	miR-517a	ND	ND	1.75	553	ND	ND	2.125	395	ND	ND
	miR-517b	ND	ND	ND	ND	ND	ND	ND	ND	ND	ND
	miR-517c/519a*	16.625	216	16.75	260	15.875	159	18.125	153	1.25	327
	miR-518b	ND	ND	13.75	305	1.875	384	11.125	225	ND	ND
	miR-518c	ND	ND	5.75	483	2.875	370	ND	ND	ND	ND
	miR-518d-3p	3.625	411	11.75	334	ND	ND	1.125	407	0.25	363
	miR-518e	ND	ND	0.75	566	ND	ND	11.125	216	0.25	350
	miR-518f	55.625	108	48.75	113	40.875	79	37.125	99	43.25	82
	miR-519b-3p	15.625	223	12.75	310	ND	ND	ND	ND	14.25	158
	miR-519c-3p	ND	ND	ND	ND	ND	ND	ND	ND	ND	ND
	miR-519d	ND	ND	3.75	520	ND	ND	ND	ND	ND	ND
	miR-519e	24.625	165	37.75	125	24.875	101	21.125	135	14.25	160
	miR-520a-3p	8.625	313	21.75	196	2.875	350	9.125	263	13.25	173
	miR-520a-5p	ND	ND	12.75	319	3.875	337	ND	ND	4.25	277
	miR-520b	ND	ND	1.75	554	ND	ND	ND	ND	ND	ND
	miR-520c-3p	4.625	386	7.75	429	7.875	262	3.125	373	7.25	234
	miR-520d-3p	2.625	430	4.75	499	ND	ND	ND	ND	ND	ND
	miR-520d-5p/527/518a-5p*	9.625	303	16.75	267	5.875	288	ND	ND	4.25	275
	miR-520e	8.625	314	2.75	533	ND	ND	ND	ND	ND	ND
	miR-520f	ND	ND	3.75	521	ND	ND	2.125	390	ND	ND
	miR-520g	22.625	175	37.75	127	16.875	145	20.125	141	14.25	161
	miR-521	ND	ND	3.75	522	7.875	264	ND	ND	4.25	273
	miR-522	1.625	455	10.75	364	ND	ND	5.125	316	ND	ND
	miR-523	7.625	338	ND	ND	ND	ND	ND	ND	ND	ND
	miR-524-3p	ND	ND	ND	ND	ND	ND	ND	ND	ND	ND
	miR-525-3p	22.625	176	12.75	308	5.875	289	16.125	166	13.25	166
	miR-525-5p	0.625	473	1.75	549	7.875	265	1.125	414	ND	ND
	miR-526a/518d-5p/520c-5p*	49.625	112	57.75	100	45.875	73	42.125	93	37.25	92
	miR-526b	3.625	412	3.75	511	2.875	371	8.125	282	ND	ND
	miR-532-3p	23.625	172	22.75	182	ND	ND	11.125	214	ND	ND
	miR-532-5p	17.625	207	31.75	140	ND	ND	14.125	174	0.25	348
	miR-539	38.625	130	19.75	216	21.875	117	7.125	288	ND	ND
	miR-541	ND	ND	1.75	555	ND	ND	4.125	343	ND	ND
	miR-542-3p	39.625	127	62.75	94	44.875	75	37.125	98	47.25	80
	miR-542-5p	8.625	315	5.75	471	2.875	369	3.125	382	ND	ND
	miR-543	190.625	54	ND	ND	ND	ND	ND	ND	ND	ND
	miR-544	161.625	58	158.75	50	171.875	33	156.125	48	140.25	45
	miR-545	ND	ND	9.75	385	3.875	342	ND	ND	ND	ND
	miR-548a-3p	19.625	195	51.75	106	4.875	303	9.125	259	7.25	228
	miR-548a-5p	14.625	236	20.75	203	18.875	135	10.125	230	11.25	188
	miR-548b-3p	46.625	116	59.75	98	35.875	87	30.125	107	29.25	108
	miR-548b-5p	ND	ND	ND	ND	ND	ND	ND	ND	ND	ND
	miR-548c-5p	ND	ND	ND	ND	0.875	395	0.125	443	1.25	338
	miR-548d-3p	3.625	413	23.75	179	1.875	376	14.125	184	7.25	224
	miR-548d-5p	10.625	285	10.75	352	6.875	276	10.125	239	14.25	162
	miR-548e	4.625	387	0.75	559	ND	ND	3.125	366	ND	ND
	miR-548f	33.625	140	23.75	173	23.875	106	30.125	109	29.25	109
	miR-548g	85.625	86	67.75	92	58.875	60	55.125	83	69.25	68
	miR-548h	6.625	358	15.75	277	17.875	141	17.125	157	7.25	221
	miR-548i	14.625	237	19.75	218	8.875	231	26.125	118	7.25	220
	miR-548j	2.625	431	8.75	404	8.875	240	ND	ND	25.25	117
	miR-548k	ND	ND	9.75	386	ND	ND	0.125	419	ND	ND
	miR-548l	4.625	388	10.75	360	8.875	239	ND	ND	3.25	294
	miR-548m	15.625	224	16.75	261	4.875	310	15.125	172	5.25	261
	miR-548o	26.625	156	15.75	272	9.875	222	ND	ND	14.25	159
	miR-548p	5.625	374	15.75	278	1.875	381	1.125	417	15.25	157
	miR-548q	ND	ND	ND	ND	ND	ND	ND	ND	ND	ND
	miR-549	ND	ND	ND	ND	ND	ND	ND	ND	ND	ND
	miR-550	ND	ND	ND	ND	ND	ND	ND	ND	ND	ND
	miR-551a	15.625	225	29.75	146	12.875	183	19.125	145	15.25	154
	miR-551b	20.625	190	24.75	168	3.875	329	5.125	327	ND	ND
	miR-553	10.625	286	22.75	188	3.875	330	9.125	260	0.25	353
	miR-554	1.625	456	11.75	337	ND	ND	ND	ND	0.25	343
	miR-555	22.625	177	23.75	175	13.875	174	13.125	190	10.25	198
	miR-556-3p	12.625	257	13.75	292	10.875	206	13.125	191	ND	ND
	miR-556-5p	ND	ND	2.75	540	ND	ND	ND	ND	ND	ND
	miR-557	ND	ND	3.75	523	ND	ND	2.125	391	ND	ND
	miR-558	6.625	359	ND	ND	ND	ND	ND	ND	ND	ND
	miR-559	ND	ND	ND	ND	ND	ND	ND	ND	ND	ND
	miR-561	29.625	149	26.75	154	24.875	102	20.125	139	38.25	90
	miR-562	6.625	360	12.75	311	6.875	273	0.125	434	ND	ND
	miR-563	13.625	248	26.75	157	15.875	156	5.125	323	15.25	155
	miR-564	ND	ND	ND	ND	ND	ND	1.125	405	ND	ND
	miR-566	10.625	287	17.75	248	20.875	123	12.125	201	7.25	226
	miR-567	ND	ND	ND	ND	ND	ND	ND	ND	ND	ND
	miR-568	3.625	414	0.75	560	ND	ND	ND	ND	ND	ND
	miR-569	3.625	415	8.75	400	9.875	224	12.125	208	1.25	329
	miR-570	7.625	339	11.75	325	10.875	208	2.125	397	10.25	200
	miR-571	4.625	389	1.75	546	ND	ND	ND	ND	ND	ND
	miR-572	12.625	258	11.75	323	4.875	315	15.125	173	3.25	301
	miR-573	12.625	259	16.75	263	4.875	311	10.125	242	ND	ND
	miR-574-3p	ND	ND	ND	ND	ND	ND	ND	ND	1.25	323
	miR-574-5p	2.625	432	5.75	477	ND	ND	9.125	249	ND	ND
	miR-576-3p	1.625	457	4.75	501	5.875	297	6.125	309	ND	ND
	miR-576-5p	11.625	273	14.75	287	2.875	357	8.125	281	6.25	252
	miR-577	4.625	390	11.75	332	6.875	275	8.125	279	0.25	354
	miR-578	6.625	361	3.75	510	ND	ND	2.125	388	ND	ND
	miR-579	22.625	178	25.75	162	23.875	105	9.125	251	23.25	126
	miR-580	6.625	362	20.75	211	1.875	377	6.125	312	ND	ND
	miR-581	12.625	260	21.75	194	0.875	397	2.125	404	5.25	269
	miR-582-3p	4.625	391	6.75	457	ND	ND	0.125	421	ND	ND
	miR-582-5p	13.625	249	17.75	246	23.875	107	20.125	140	5.25	260
	miR-583	ND	ND	ND	ND	ND	ND	ND	ND	ND	ND
	miR-584	15.625	226	24.75	170	8.875	227	22.125	132	11.25	183
	miR-586	ND	ND	0.75	567	ND	ND	ND	ND	ND	ND
	miR-587	4.625	392	12.75	312	ND	ND	4.125	335	ND	ND
	miR-588	ND	ND	4.75	507	ND	ND	ND	ND	ND	ND
	miR-589	18.625	201	22.75	184	13.875	175	24.125	123	16.25	150
	miR-590-3p	1.625	458	20.75	213	4.875	307	8.125	280	1.25	332
	miR-590-5p	174.625	56	332.75	39	74.875	49	213.125	44	374.25	24
	miR-591	7.625	340	2.75	534	8.875	241	11.125	220	ND	ND
	miR-592	17.625	208	22.75	185	6.875	268	6.125	308	4.25	284
	miR-593	ND	ND	ND	ND	ND	ND	ND	ND	ND	ND
	miR-595	12.625	261	20.75	207	13.875	178	12.125	204	4.25	279
	miR-596	10.625	288	16.75	265	3.875	333	10.125	243	ND	ND
	miR-597	ND	ND	ND	ND	ND	ND	ND	ND	ND	ND
	miR-598	12.625	262	14.75	286	22.875	111	0.125	428	7.25	235
	miR-599	0.625	474	3.75	513	ND	ND	0.125	424	ND	ND
	miR-600	27.625	152	31.75	138	6.875	267	13.125	194	16.25	151
	miR-601	6.625	363	6.75	456	4.875	319	ND	ND	ND	ND
	miR-602	3.625	416	ND	ND	ND	ND	ND	ND	ND	ND
	miR-603	382.625	39	282.75	42	348.875	20	291.125	31	329.25	29
	miR-604	5.625	375	16.75	268	9.875	221	ND	ND	0.25	346
	miR-605	ND	ND	ND	ND	ND	ND	ND	ND	ND	ND
	miR-606	1.625	459	9.75	378	ND	ND	ND	ND	ND	ND
	miR-607	2.625	433	8.75	405	14.875	172	14.125	182	10.25	197
	miR-608	ND	ND	6.75	466	2.875	368	ND	ND	ND	ND
	miR-609	10.625	289	ND	ND	5.875	285	ND	ND	3.25	295
	miR-610	4.625	393	12.75	313	ND	ND	ND	ND	ND	ND
	miR-611	ND	ND	5.75	484	ND	ND	ND	ND	ND	ND
	miR-612	ND	ND	5.75	485	ND	ND	ND	ND	ND	ND
	miR-613	10.625	290	24.75	172	9.875	215	2.125	398	6.25	256
	miR-614	ND	ND	11.75	343	ND	ND	ND	ND	ND	ND
	miR-615-3p	4.625	394	7.75	430	ND	ND	5.125	318	ND	ND
	miR-615-5p	66.625	99	65.75	93	47.875	70	31.125	104	51.25	74
	miR-616	12.625	263	15.75	273	8.875	235	11.125	218	9.25	205
	miR-617	8.625	316	13.75	294	3.875	335	9.125	261	7.25	229
	miR-619	30.625	146	19.75	217	16.875	148	14.125	178	11.25	185
	miR-620	17.625	209	5.75	468	ND	ND	ND	ND	1.25	324
	miR-622	ND	ND	ND	ND	ND	ND	ND	ND	ND	ND
	miR-623	1.625	460	2.75	536	ND	ND	0.125	425	4.25	290
	miR-624	1.625	461	8.75	407	ND	ND	0.125	420	ND	ND
	miR-625	ND	ND	12.75	320	ND	ND	ND	ND	ND	ND
	miR-626	21.625	183	16.75	256	9.875	219	24.125	124	6.25	240
	miR-627	5.625	376	17.75	252	ND	ND	16.125	163	3.25	299
	miR-628-5p	ND	ND	ND	ND	ND	ND	ND	ND	0.25	341
	miR-629	8.625	317	21.75	197	18.875	134	19.125	142	18.25	144
	miR-630	24.625	166	5.75	467	ND	ND	6.125	302	42.25	86
	miR-631	ND	ND	3.75	524	ND	ND	2.125	392	2.25	319
	miR-632	2.625	434	11.75	335	7.875	256	8.125	278	ND	ND
	miR-633	4.625	395	8.75	398	ND	ND	ND	ND	ND	ND
	miR-634	ND	ND	5.75	486	ND	ND	ND	ND	ND	ND
	miR-635	7.625	341	13.75	296	3.875	336	11.125	223	4.25	280
	miR-636	10.625	291	6.75	450	ND	ND	5.125	320	4.25	285
	miR-637	ND	ND	5.75	487	ND	ND	3.125	364	ND	ND
	miR-638	ND	ND	3.75	525	ND	ND	ND	ND	ND	ND
	miR-639	2.625	435	15.75	279	ND	ND	ND	ND	ND	ND
	miR-640	ND	ND	ND	ND	2.875	348	ND	ND	ND	ND
	miR-641	15.625	227	16.75	262	16.875	151	12.125	203	6.25	247
	miR-642	7.625	342	7.75	425	3.875	345	ND	ND	34.25	95
	miR-643	5.625	377	7.75	428	ND	ND	8.125	267	6.25	250
	miR-644	3.625	417	ND	ND	5.875	286	ND	ND	4.25	274
	miR-645	ND	ND	16.75	271	2.875	355	12.125	213	ND	ND
	miR-646	ND	ND	7.75	441	ND	ND	ND	ND	ND	ND
	miR-647	3.625	418	6.75	460	4.875	320	3.125	378	6.25	255
	miR-648	7.625	343	9.75	376	ND	ND	1.125	408	11.25	192
	miR-649	41.625	124	90.75	77	73.875	50	81.125	65	29.25	105
	miR-650	ND	ND	2.75	541	ND	ND	ND	ND	ND	ND
	miR-651	28.625	150	34.75	133	30.875	91	23.125	126	33.25	98
	miR-652	7.625	344	17.75	250	ND	ND	11.125	215	5.25	263
	miR-653	17.625	210	17.75	244	20.875	122	8.125	269	11.25	190
	miR-654-3p	2.625	436	22.75	189	14.875	166	10.125	234	6.25	249
	miR-654-5p	ND	ND	0.75	568	ND	ND	ND	ND	ND	ND
	miR-655	54.625	109	21.75	191	8.875	229	12.125	209	22.25	130
	miR-656	43.625	121	8.75	390	14.875	171	4.125	346	0.25	361
	miR-657	ND	ND	ND	ND	ND	ND	ND	ND	ND	ND
	miR-658	9.625	304	2.75	532	5.875	298	3.125	377	ND	ND
	miR-659	20.625	191	16.75	258	9.875	220	4.125	349	5.25	268
	miR-660	70.625	96	121.75	60	63.875	54	88.125	60	27.25	113
	miR-661	3.625	419	8.75	401	ND	ND	3.125	360	ND	ND
	miR-662	ND	ND	5.75	488	ND	ND	ND	ND	ND	ND
	miR-663	3.625	420	5.75	475	ND	ND	ND	ND	ND	ND
	miR-663b	ND	ND	2.75	542	ND	ND	ND	ND	ND	ND
	miR-664	104.625	73	107.75	66	89.875	41	82.125	64	89.25	61
	miR-665	ND	ND	ND	ND	ND	ND	ND	ND	ND	ND
	miR-668	9.625	305	7.75	421	2.875	362	13.125	198	ND	ND
	miR-670	ND	ND	ND	ND	ND	ND	ND	ND	ND	ND
	miR-671-3p	ND	ND	1.75	556	ND	ND	ND	ND	ND	ND
	miR-671-5p	ND	ND	10.75	370	6.875	277	2.125	400	ND	ND
	miR-675	ND	ND	10.75	371	ND	ND	ND	ND	0.25	344
	miR-7	10.625	292	223.75	44	54.875	63	6.125	304	18.25	148
	miR-708	14.625	238	26.75	156	28.875	93	21.125	133	23.25	125
	miR-711	ND	ND	ND	ND	ND	ND	ND	ND	ND	ND
	miR-718	ND	ND	0.75	569	ND	ND	4.125	344	4.25	287
	miR-720	7287.62	3	2452.75	11	2993.88	4	1361.12	12	12308.2	2
	miR-744	4.625	396	13.75	299	1.875	383	14.125	185	2.25	313
	miR-758	18.625	202	14.75	284	12.875	189	22.125	131	10.25	194
	miR-759	15.625	228	10.75	348	16.875	152	10.125	231	11.25	189
	miR-760	19.625	196	18.75	236	14.875	167	22.125	130	8.25	212
	miR-761	ND	ND	ND	ND	ND	ND	7.125	284	ND	ND
	miR-762	ND	ND	5.75	489	4.875	322	ND	ND	ND	ND
	miR-764	ND	ND	7.75	442	ND	ND	8.125	268	ND	ND
	miR-765	4.625	397	12.75	314	ND	ND	4.125	336	0.25	358
	miR-766	ND	ND	32.75	137	ND	ND	7.125	285	7.25	231
	miR-767-3p	1.625	462	ND	ND	4.875	300	4.125	356	9.25	209
	miR-767-5p	16.625	217	12.75	309	8.875	237	11.125	219	ND	ND
	miR-769-3p	ND	ND	9.75	387	ND	ND	ND	ND	ND	ND
	miR-769-5p	8.625	318	18.75	240	9.875	218	15.125	171	18.25	146
	miR-770-5p	8.625	319	17.75	249	7.875	251	7.125	295	5.25	265
	miR-802	13.625	250	20.75	205	16.875	147	6.125	306	3.25	304
	miR-873	8.625	320	4.75	493	7.875	263	ND	ND	ND	ND
	miR-874	8.625	321	6.75	453	ND	ND	ND	ND	ND	ND
	miR-875-3p	ND	ND	14.75	290	ND	ND	ND	ND	ND	ND
	miR-875-5p	13.625	251	19.75	220	8.875	232	3.125	372	0.25	362
	miR-876-3p	ND	ND	4.75	508	4.875	324	7.125	298	ND	ND
	miR-876-5p	18.625	203	14.75	285	20.875	124	10.125	229	19.25	142
	miR-877	12.625	264	6.75	448	4.875	317	0.125	436	1.25	337
	miR-885-3p	ND	ND	ND	ND	ND	ND	ND	ND	ND	ND
	miR-885-5p	ND	ND	7.75	443	ND	ND	5.125	319	ND	ND
	miR-886-3p	1.625	463	5.75	479	ND	ND	ND	ND	ND	ND
	miR-886-5p	7.625	345	20.75	209	17.875	140	14.125	177	21.25	135
	miR-887	ND	ND	ND	ND	0.875	396	ND	ND	ND	ND
	miR-888	0.625	475	13.75	303	ND	ND	2.125	384	ND	ND
	miR-889	41.625	125	16.75	255	16.875	150	4.125	345	3.25	305
	miR-890	ND	ND	ND	ND	ND	ND	ND	ND	ND	ND
	miR-891a	ND	ND	ND	ND	ND	ND	ND	ND	ND	ND
	miR-891b	0.625	476	11.75	338	ND	ND	4.125	337	4.25	286
	miR-892a	ND	ND	7.75	444	ND	ND	ND	ND	ND	ND
	miR-892b	24.625	167	24.75	167	18.875	133	7.125	289	11.25	191
	miR-9	94.625	81	556.75	28	133.875	36	219.125	41	8.25	211
	miR-921	ND	ND	ND	ND	ND	ND	ND	ND	ND	ND
	miR-922	10.625	293	6.75	451	ND	ND	4.125	340	0.25	359
	miR-924	ND	ND	0.75	570	ND	ND	2.125	396	ND	ND
	miR-92a	15640.6	2	14398.8	2	8509.88	1	15112.1	1	22616.2	1
	miR-92b	118.625	67	138.75	55	57.875	61	97.125	55	168.25	42
	miR-93	243.625	51	477.75	30	91.875	40	234.125	38	238.25	34
	miR-933	ND	ND	ND	ND	ND	ND	ND	ND	ND	ND
	miR-934	41.625	126	36.75	129	25.875	98	20.125	138	32.25	102
	miR-935	8.625	322	13.75	295	4.875	313	18.125	154	ND	ND
	miR-936	ND	ND	ND	ND	ND	ND	ND	ND	ND	ND
	miR-937	5.625	378	2.75	535	4.875	325	ND	ND	ND	ND
	miR-938	14.625	239	20.75	204	13.875	177	17.125	159	2.25	311
	miR-939	ND	ND	5.75	490	ND	ND	ND	ND	ND	ND
	miR-943	17.625	211	8.75	391	ND	ND	ND	ND	ND	ND
	miR-944	ND	ND	3.75	526	0.875	404	4.125	359	ND	ND
	miR-95	0.625	477	20.75	214	2.875	351	12.125	211	6.25	248
	miR-96	1043.62	15	1099.75	19	259.875	24	570.125	23	1526.25	11
	miR-98	10.625	294	357.75	36	20.875	118	241.125	36	ND	ND
	miR-99a	416.625	34	17.75	243	24.875	104	13.125	189	7.25	225
	miR-99b	97.625	77	9.75	372	6.875	278	9.125	258	75.25	65
ND: Below the detection level or non-detected
* In a few cases, the probes used were not able to distinguish between similar sequences miRNAs.
